# Supplementary material for: Defining a Methylation Signature Associated With Operational Tolerance in Kidney Transplant Recipients
Source: Front Immunol. 2021 Aug 20;12:709164. doi: 10.3389/fimmu.2021.709164 (PMC8417883; doi:10.3389/fimmu.2021.709164)
Supplement: Supplementary file 2 [file Table_1.xlsx]

## Sheet: Primers pyrosequencing
gene	primer	sequence
HIVEP2	forward	TGATTTTTTTTGTGGAAAGTGATGTA
	reverse	TAAATTTCTAAACACTTTCCCACAAACC
	sequencing	TTTGTGATTGTTATTAGTTGT
HOMER1	forward	AGAGGTTTTAGAGTATTATGGGTAGA
	reverse	TACTTACCTAACACAATACCTTCTATAATC
	sequencing	AGAGTATTATGGGTAGAAAT
UTRN	forward	TATGAGAGTGGGTGGGTGTGTTTA
	reverse	ATCACAACATCTATATACTTCCTCTTACA
	sequencing	GATTATTTTTGTGTGGTATTAG
PTPRO	forward	ATTTATATTTGAATTGGGGGATGTTT
	reverse	TCAAAAAAATCAACTACTCCCTCTTC
	sequencing	TTAGAATTAGTTTTATTTAAATTAT
SP110	forward	TGAAGTGATTTTAGGGTTAAGAGTTA
	reverse	CTCCTTTATCCCCACTCCAA
	sequencing	GATGGGTTTAGAGTAGAA
JAZF1	forward	GGTTTGGTGGGGAAAAGTAT
	reverse	ACAATTACTATCTACCCTTACTCAC
	sequencing	GGGGAAAAGTATTTGTAATTAAA
ECM8	forward	GAAATTGTTGTTGGGTATTTGTTAG
	reverse	CCAACTACCCTAAAATTACTCTTACT
	sequencing	CTTATTACAATAAACAAACTACTTT
EZR-AS1	forward	ATATTTTGGGGGTTAGTAGAATTTG
	reverse	CTAAACAACACCTAATTTCCACTTATAC
	sequencing	GGAGAGTTTATTTTAGAAGG
MED27	forward	AGGTGGTTAGGTTTTGTTGTTATG
	reverse	TTTACCCTTTAAACACAAATATAACTACT
	sequencing	GGTGGGTTTTTTTATTTAGG
TBCD	forward	AGTGGTATAGTTTTTAGGGGAAGAT
	reverse	CCAAAAACCAAAACTCACACTAA
	sequencing	AGTTTTTAGGGGAAGATAAT
NADSYN1	forward	TTAGTTTTTGTTTTAGAAGGTGTGATAAT
	reverse	AACATCCCACACAAATATCTACT
	sequencing	ACACAAATATCTACTAAAACAC
WDR20	forward	TTTTGTTTTTGGATGGTAGTTGTG
	reverse	CACAAACCACCAAATCCTAAACT
	sequencing	ATGTTGAAGTTGGTTATGTG
