# Supplementary material for: Defining a Methylation Signature Associated With Operational Tolerance in Kidney Transplant Recipients
Source: Front Immunol. 2021 Aug 20;12:709164. doi: 10.3389/fimmu.2021.709164 (PMC8417883; doi:10.3389/fimmu.2021.709164)
Supplement: Supplementary file 3 [file Table_2.xlsx]

## Sheet: CR vs. HC
ProbeID	SYMBOL	Acc_No	FoldChange	LogRatio	AdjPValue
cg06032337	NA		9.684	3.2756	0.0148551
cg11716267	LOC375190	NM_001145710	8.4264	3.0749	0.0132167
cg24859648	BANF2	NM_178477;NM_001014977;NM_001159495	6.6166	2.7261	0.0146701
cg11917734	HLA-C	NM_002117	6.5945	2.7213	0.00639144
cg12565083	CAMK1D	NM_020397;NM_153498	5.2986	2.4056	0.0288115
cg00033213	TOP1MT	NM_052963	5.111	2.3536	0.0150025
cg09829645	DYSF	NM_001130455;NM_001130979;NM_001130980;NM_001130982;NM_001130976;NM_001130987;NM_001130986;NM_001130981;NM_001130984;NM_001130983;NM_001130978;NM_001130985;NM_003494;NM_001130977	4.6797	2.2264	0.0360995
cg07234876	NA		4.5127	2.174	0.0120097
cg02323098	CAMK1D	NM_020397;NM_153498	4.4928	2.1676	0.0449208
cg19585676	HLA-A	NM_002116	4.4889	2.1664	0.0225469
cg16458822	ENOX1	NM_001242863;NM_017993	4.4462	2.1526	0.0312916
cg10411146	ATHL1	NM_025092	4.4155	2.1426	0.0260751
cg04885885	NA		4.4057	2.1394	0.0343565
cg22029879	ARHGEF10	NM_014629	4.3446	2.1192	0.0114013
cg11574174	HLA-C	NM_002117	4.3283	2.1138	0.00214002
cg05867245	ZBTB46	NM_025224	4.2895	2.1008	0.00543756
cg13461510	NA		4.266	2.0929	0.00736367
cg08778598	SDHAP3	NR_003263	4.2631	2.0919	0.0220831
cg10637509	FNDC1	NM_032532	4.2531	2.0885	0.00670476
cg10261205	ATHL1	NM_025092	4.1055	2.0376	0.0140781
cg10923350	NA		4.1041	2.0371	0.0363623
cg26181139	HLA-C	NM_002117;NM_001243042	4.0779	2.0278	0.00886472
cg14549203	TMC7	NM_001300732;NM_024847;NM_001160364	4.0073	2.0026	0.0309038
cg13728149	NA		3.9705	1.9893	0.0133928
cg22099896	KCNT1	NM_020822;NM_001272003	3.8853	1.958	0.0161066
cg07482223	SFTA2	NM_205854	3.8322	1.9382	0.0480773
cg02524346	NA		3.8271	1.9363	0.00604549
cg02761835	NA		3.8244	1.9352	0.0249425
cg24588582	EDNRB	NM_000115	3.7065	1.8901	0.00313274
cg23490161	SDHA	NM_004168;NM_145265;NM_004168	3.6841	1.8813	0.00981696
cg06075393	RASSF2	NM_014737;NM_170774	3.6171	1.8548	0.00833503
cg09969882	ASB1	NM_001040445	3.5728	1.837	0.0112919
cg07679948	DGKA	NM_201445;NM_201554;NM_001345;NM_201444	3.5359	1.8221	0.00117327
cg16503188	PTPRN2	NM_002847;NM_130842;NM_130843	3.5229	1.8167	0.0217425
cg08822897	NA		3.515	1.8135	0.00261927
cg06767339	LGI3	NM_139278	3.513	1.8127	0.0435077
cg24431515	ATHL1	NM_025092	3.4812	1.7996	0.00158108
cg01780345	CFAP58	NM_001008723	3.4206	1.7743	0.0264568
cg21543270	PACS2	NM_015197;NM_001100913	3.3877	1.7603	0.00544889
cg07314988	ATHL1	NM_025092	3.2984	1.7218	0.00816502
cg05669151	LOC338694	NR_104161	3.2822	1.7146	0.000209413
cg19278212	TLE4	NR_104239;NM_001282748;NM_001282749;NM_001282753;NM_007005;NM_001282760	3.2648	1.707	0.0169273
cg09390241	NA		3.2571	1.7036	0.00316047
cg23958373	NA		3.2235	1.6886	0.0174564
cg24150662	NA		3.2141	1.6844	8.92824e-05
cg06833981	BAT2	NM_080686	3.2035	1.6797	0.0391681
cg21248060	C7orf50	NM_001134395;NM_032350;NM_001134396	3.1562	1.6582	0.00412987
cg22753668	FLT1	NM_001159920;NM_001160030;NM_002019;NM_001160031	3.1517	1.6561	0.00705292
cg11464377	LOC729121	NR_024439;NM_182588	3.1407	1.6511	0.017424
cg06252055	LOC338694	NR_104161	3.1395	1.6505	0.000675113
cg08450017	CXCR6	NM_006564;NM_024513	3.1273	1.6449	0.000468439
cg10931884	KCNIP1	NM_001034837;NM_014592;NM_001034838	3.1051	1.6347	0.0190403
cg01947239	TNNT3	NM_006757;NM_001297646;NM_001042781;NM_001042780;NM_001042782	3.0872	1.6263	0.0031834
cg02251850	RPTOR	NM_001163034;NM_020761	3.0824	1.6241	1.67422e-05
cg19001909	C17orf108	NM_001076680	3.0787	1.6223	0.000102411
cg15537812	FAM168A	NM_015159;NM_001286051;NM_001286050	3.0588	1.6129	0.00273179
cg03115532	LOC222699	NR_002936	3.047	1.6074	0.0180674
cg06706159	MAST3	NM_015016	3.0384	1.6033	0.0034626
cg16452866	BCL11B	NM_022898;NM_138576	3.0341	1.6013	0.000210094
cg15527031	NA		3.0324	1.6004	0.00154957
cg07015803	BCL11B	NM_022898;NM_138576	3.0234	1.5962	0.000213722
cg01012936	NUAK2	NM_030952	3.0173	1.5933	0.000395712
cg09925689	SKI	NM_003036	2.9972	1.5836	9.78096e-05
cg25299176	YWHAE	NM_006761;NR_024058	2.9797	1.5752	0.000117163
cg11848483	ZC3H3	NM_015117	2.9743	1.5725	0.000118158
cg17531025	NA		2.9698	1.5704	5.55236e-05
cg07075387	NA		2.9628	1.567	0.00162674
cg21999229	LTA	NM_000595;NM_001159740;NM_001159740	2.9524	1.5619	0.000142175
cg07970040	CLSTN1	NM_014944;NM_005026;NM_001009566	2.9462	1.5588	0.000147119
cg06409673	FAM19A5	NM_001082967;NM_015381	2.9387	1.5552	0.0116126
cg00239353	IL32	NM_001012632;NM_001012631;NM_001012636;NM_001012634;NM_001012718;NM_004221;NM_001012633;NM_001012635	2.937	1.5543	0.000159681
cg08006646	NA		2.9344	1.5531	0.0265734
cg07019638	EHD1	NM_006795	2.9293	1.5506	0.000201283
cg05121110	LOC100506801	NR_038404;NM_001113348	2.9201	1.546	0.000192395
cg25145728	RPL13	NM_000977;NM_001243131;NM_001243130;NM_033251	2.9054	1.5387	0.00106923
cg24433124	NA		2.8934	1.5328	0.00865447
cg08422420	SDHAP3	NR_003263	2.8808	1.5265	0.0224685
cg20641673	EPS15L1	NR_047665;NM_001258374;NR_047666;NM_021235;NM_001258375	2.8727	1.5224	0.00020768
cg11897902	SLC37A3	NM_032295;NM_207113;NM_001287498	2.8726	1.5223	0.000108288
cg21888602	SET	NM_003011;NM_001122821;NM_001248000	2.8687	1.5204	9.9584e-05
cg04882216	PRDM16	NM_022114;NM_199454	2.8539	1.5129	0.0167288
cg12920851	NA		2.8516	1.5118	0.0028903
cg09438069	FAT1	NM_005245	2.8503	1.5111	0.0212416
cg06617636	ZFP36L1	NM_004926	2.8464	1.5091	9.47973e-05
cg09315878	SDF4	NM_016176;NM_016547	2.8355	1.5036	0.000270225
cg20156237	ZC3H3	NM_015117	2.8296	1.5006	9.74476e-05
cg15623444	NHEDC1	NM_139173;NM_001100874	2.829	1.5003	3.08024e-05
cg11974924	NA		-2.8293	-1.5004	0.0098671
cg21826784	AGTRAP	NM_001040194;NM_001040197;NM_001040195;NM_001040196;NM_020350	-2.8305	-1.501	0.000472154
cg08003251	IL22RA2	NM_052962;NM_181309;NM_181310	-2.8311	-1.5014	0.000210457
cg18963652	NA		-2.832	-1.5018	0.00018458
cg17996348	NA		-2.8337	-1.5027	6.53045e-05
ch.10.9918151R	NA		-2.8339	-1.5028	6.33287e-05
ch.5.3079640F	NA		-2.8351	-1.5034	3.69772e-05
cg10703154	NA		-2.8371	-1.5044	0.000223979
cg19369955	NA		-2.8377	-1.5047	0.000339953
cg10777461	PEX14	NM_004565	-2.838	-1.5049	0.00167646
cg19851816	TUBGCP6	NM_020461	-2.8389	-1.5053	0.00231175
cg12695519	NA		-2.8389	-1.5053	1.42607e-05
cg23189692	EIF4G1	NM_198241;NM_182917;NM_198242;NM_198244;NM_004953	-2.8391	-1.5054	0.00209206
cg06052655	NA		-2.8408	-1.5063	0.000256644
cg21508192	HECTD4	NM_001109662	-2.8421	-1.507	0.000200529
cg22528270	PRKAG2	NM_001040633;NM_016203	-2.844	-1.5079	0.000453907
cg08919780	CDK13	NM_003718;NM_031267	-2.846	-1.5089	0.0301662
cg07952576	NA		-2.8463	-1.5091	0.000596396
cg27454412	C7orf50	NM_001134395;NM_032350;NM_001134396	-2.8465	-1.5092	0.00184169
cg03577479	TNPO1	NM_002270	-2.8471	-1.5095	0.00033618
cg03639217	NA		-2.8487	-1.5103	3.13484e-05
cg04191452	NA		-2.8489	-1.5104	0.00531232
cg06115838	NA		-2.85	-1.511	0.0169369
cg09875747	NA		-2.8513	-1.5116	0.000142761
cg20695627	FOXN2	NM_002158	-2.8519	-1.5119	0.000223487
cg11467272	NA		-2.8533	-1.5126	0.000449169
cg12666727	HIVEP3	NM_024503;NM_001127714	-2.8538	-1.5129	0.00205469
cg12507840	UBAC2	NR_026644;NM_001144072;NM_177967;NR_039765	-2.8546	-1.5133	0.000105109
cg01973676	CUX1	NM_181500;NM_181552;NM_001913	-2.8551	-1.5135	0.000971344
cg08701078	POLK	NM_016218	-2.8564	-1.5142	6.83627e-05
cg00431806	NA		-2.857	-1.5145	0.000205157
cg04152196	PDE7B	NM_018945	-2.8581	-1.5151	9.276e-06
cg14414903	HDAC4	NM_006037	-2.8584	-1.5152	0.000343085
cg12798157	AKR7L	NM_001145289;NM_201252	-2.8589	-1.5155	0.021426
cg00463844	PDE8A	NM_001243137;NM_173454;NM_002605	-2.8622	-1.5171	0.000566209
cg04945312	GLB1L	NM_024506;NM_001286423;NM_001286423;NM_001286427	-2.8631	-1.5176	0.00124021
cg04247152	ZFPM1	NM_153813	-2.8638	-1.5179	0.000808759
cg01142676	FXYD2	NM_021603;NM_001127489;NM_001680	-2.8646	-1.5183	0.00082011
cg13980609	NA		-2.865	-1.5185	0.000174286
cg01976035	NA		-2.865	-1.5185	0.000174784
cg07162704	NA		-2.8659	-1.519	0.000928747
cg13951664	SAMSN1	NM_022136	-2.866	-1.519	4.04361e-05
cg15243027	BIRC6-AS2	NR_125793;NM_016252	-2.8682	-1.5201	0.000433044
cg06840062	DTNB	NM_001256308;NM_001256304;NM_183361;NM_021907;NM_001256303;NM_183360;NM_033148;NM_033147	-2.8689	-1.5205	0.000658403
cg27663181	TMIGD3	NM_020683;NM_001302680;NM_001081976	-2.8697	-1.5209	0.000344468
cg24297706	NA		-2.8706	-1.5213	0.000149872
cg22677379	ACAP2	NM_012287	-2.8722	-1.5222	0.000180912
cg16478536	IRF4	NM_002460	-2.8739	-1.523	0.000130122
cg17618327	MAD1L1	NM_003550;NM_001013837;NM_001013836	-2.8741	-1.5231	0.00502478
cg01272182	NA		-2.8742	-1.5232	0.00075898
cg11178337	NA		-2.8743	-1.5232	0.0021691
cg19225512	PCBD1	NM_000281	-2.877	-1.5246	0.00235916
cg04492929	PKD1	NM_001009944;NM_000296	-2.8771	-1.5246	0.0388806
cg21609524	G2E3	NM_017769;NM_001308097	-2.8772	-1.5247	0.000144312
cg17066494	RGS3	NM_134427;NM_130795;NM_001276261;NM_001276260;NM_144488;NM_001282923	-2.8772	-1.5247	0.000347165
cg01512466	CPXM2	NM_198148	-2.8775	-1.5248	0.0437348
cg13516209	HLA-H	NR_001434	-2.8779	-1.525	0.0106983
cg08425796	NA		-2.8783	-1.5252	0.000826925
cg13953972	FAM107B	NM_031453	-2.8785	-1.5253	0.00121465
cg07144177	EEF1E1-BLOC1S5	NR_037618;NM_001135650;NM_004280	-2.8788	-1.5255	0.0112263
cg17709911	FNDC3B	NM_022763;NM_001135095	-2.8809	-1.5265	0.000340071
cg03359704	NA		-2.8823	-1.5272	0.000349353
cg14023009	ARHGEF10	NM_014629	-2.8824	-1.5273	0.000157179
cg04832566	IKBKAP	NM_003640;NM_003640	-2.8858	-1.529	0.00030183
cg24128731	LINC00578	NR_047568	-2.8864	-1.5293	0.000249768
cg05931497	LARP4B	NM_015155	-2.8889	-1.5305	0.000325035
cg16270399	LOC284276	NR_015417	-2.8898	-1.531	0.0016618
cg25555787	TREML4	NM_198153;NM_198153	-2.8902	-1.5312	0.0433091
cg20429104	ZNF516	NM_014643	-2.8918	-1.532	0.00018648
cg17113831	NA		-2.8922	-1.5322	7.25367e-05
cg19678611	NA		-2.8929	-1.5325	0.000274538
ch.4.58247647F	NA		-2.8935	-1.5328	4.00038e-05
cg14054880	THUMPD3-AS1	NR_027007	-2.8937	-1.5329	0.0006742
ch.7.20109332F	NA		-2.8961	-1.5341	0.000138297
cg08886823	ESRP2	NM_024939	-2.8973	-1.5347	0.000867889
cg08543327	SLC12A7	NM_006598	-2.8973	-1.5347	9.47096e-05
cg21263566	NA		-2.8995	-1.5358	0.000236268
cg02118370	NA		-2.9005	-1.5363	0.00013538
cg15142192	EIF2C3	NM_177422;NM_024852	-2.9039	-1.538	0.000238199
cg13073699	NA		-2.904	-1.538	0.000240919
cg25011396	UBR5	NM_001282873;NM_015902	-2.9061	-1.5391	0.000118557
cg15088490	FUT7	NM_004479;NM_207511	-2.9077	-1.5399	0.000490915
cg07600533	KLHDC7B	NM_138433	-2.9081	-1.5401	0.0381972
cg10207553	SPG21	NM_001127889;NM_001127890;NM_016630	-2.9105	-1.5413	0.000225954
cg22079412	NA		-2.9107	-1.5414	0.000180522
cg26088759	NA		-2.9109	-1.5414	0.000104648
cg21127597	MPZL3	NM_198275	-2.912	-1.542	0.000196735
cg09499504	MPRIP	NM_201274;NM_015134	-2.9137	-1.5428	0.00989514
cg03327154	NA		-2.9138	-1.5429	0.000128054
cg21526750	NA		-2.9139	-1.5429	0.000703043
cg02761375	KANSL2	NM_017822	-2.916	-1.544	0.015607
cg01617317	MS4A3	NM_001031809;NM_001031809;NM_006138;NM_006138;NM_001031666;NM_001031666	-2.9165	-1.5442	0.000114629
cg14457806	NA		-2.9174	-1.5447	0.000177837
cg22194040	PALLD	NM_001166108;NM_016081	-2.9187	-1.5453	9.91779e-05
cg14189391	DNMT3A	NM_022552;NM_175630;NM_175629	-2.9188	-1.5454	1.77454e-05
cg13693136	NA		-2.9204	-1.5462	0.000317706
cg27170268	XRCC3	NM_001100119;NM_005432;NM_001100118	-2.9263	-1.5491	0.000440384
cg00199007	SLC17A9	NM_022082	-2.927	-1.5494	8.99628e-05
cg23897894	NA		-2.9278	-1.5498	0.00618277
cg00311702	NA		-2.928	-1.5499	0.00020975
cg14053644	NA		-2.9306	-1.5512	1.22998e-05
cg05807305	AQP9	NM_020980	-2.9333	-1.5525	0.00013541
cg11132229	NA		-2.9372	-1.5545	0.00023415
cg06249604	RNF39	NM_170769;NM_025236	-2.9402	-1.5559	0.0489713
cg08917933	AKR7A3	NM_012067	-2.9473	-1.5594	0.00230793
cg25810938	ANKMY1	NM_016552;NM_017844	-2.9478	-1.5596	0.000762017
cg20214179	PARP8	NM_001178055;NM_001178056;NM_024615	-2.948	-1.5597	6.27219e-06
cg00823094	BCL11A	NM_022893;NM_138559;NM_018014	-2.9484	-1.5599	0.000148247
cg13421412	STAB1	NM_015136;NM_015136	-2.9489	-1.5602	0.00272966
cg10507445	FPR2	NM_001005738	-2.9496	-1.5605	8.96135e-05
cg05874523	NA		-2.95	-1.5607	0.0236599
cg11006267	NA		-2.9503	-1.5608	0.000817036
cg07149033	AP3S2	NR_037582;NR_023361;NM_005829;NM_001199058	-2.9504	-1.5609	0.000406444
cg19320820	AFF1	NM_001166693;NM_005935	-2.9515	-1.5614	0.000409739
cg12744859	LOC404266	NR_033204;NM_002147;NR_033201;NR_033203;NR_033202	-2.9524	-1.5619	4.15964e-05
ch.2.2618800F	NA		-2.9545	-1.5629	2.84089e-05
cg25785397	NA		-2.9549	-1.5631	0.00024637
cg12893796	MANBA	NM_005908	-2.9581	-1.5647	0.00029619
cg22962965	NA		-2.9617	-1.5664	3.85941e-05
cg06480205	NA		-2.963	-1.5671	0.000287504
cg04349497	MSH3	NM_002439	-2.9646	-1.5678	0.00063748
cg13823627	CERS6	NM_001256126;NM_203463	-2.9647	-1.5679	0.000106064
cg00542127	NA		-2.9667	-1.5689	0.012061
cg13211657	NA		-2.967	-1.569	2.08205e-05
cg27057526	SLC24A4	NM_153647;NM_153646;NM_153648	-2.9694	-1.5702	0.000797212
cg20475797	NA		-2.9703	-1.5706	0.000223349
cg01966791	MIR1914	NR_031735;NM_017859	-2.9711	-1.571	0.000130297
cg03343571	RNF39	NM_170769;NM_025236	-2.9716	-1.5712	0.0333541
cg05083852	CMIP	NM_198390	-2.9723	-1.5716	0.000252401
cg06105925	NUDT12	NM_031438;NM_001300741	-2.9761	-1.5734	0.0107124
cg09121569	NA		-2.9789	-1.5748	0.0342515
cg20554293	NA		-2.9791	-1.5749	5.83695e-05
cg25159832	SOAT1	NM_001252512;NR_045530;NM_003101;NM_001252511	-2.9797	-1.5752	0.000308427
cg20357538	CHSY1	NM_014918	-2.981	-1.5758	0.000454839
cg09684112	FRMD4A	NM_018027	-2.9821	-1.5763	3.30928e-05
cg08825138	LPP	NM_001167671;NM_001167672;NM_005578	-2.9851	-1.5778	6.93257e-06
cg03120555	PRKAR1B	NM_001164759;NM_001164762;NM_001164758;NM_001164760;NM_001164761;NM_002735	-2.9889	-1.5796	0.000118774
cg21887193	AGAP3	NM_001042535;NM_031946	-2.9931	-1.5816	0.000351117
cg07954091	NCOR2	NM_006312;NM_001077261;NM_001206654	-2.9932	-1.5817	9.12408e-05
cg20385971	NA		-2.9936	-1.5819	0.000158039
cg21968688	NA		-2.9945	-1.5823	0.000187181
cg00660167	NA		-2.9966	-1.5833	0.00583374
cg10338518	AFF1	NM_001166693	-2.9985	-1.5842	0.000264779
cg01179618	NSMCE2	NM_173685	-2.9992	-1.5846	0.000206071
cg04780434	INPP5A	NM_005539	-3.001	-1.5854	7.82057e-05
cg24904788	PRDM11	NM_020229	-3.001	-1.5855	0.000755249
cg04063756	DCUN1D3	NM_173475	-3.0021	-1.586	0.000692091
cg02640484	DCLRE1A	NM_014881;NM_001271816	-3.0027	-1.5863	0.00012066
cg11379095	GTDC1	NM_024659;NM_001164629;NM_001006636;NM_001284233;NM_001284235;NM_001284234;NM_001284238	-3.0089	-1.5893	5.25482e-05
cg01087254	NA		-3.0204	-1.5947	0.000201945
cg26655028	RBM47	NM_001098634	-3.0208	-1.5949	0.000340898
cg02881866	ABR	NM_001092;NM_001159746;NM_021962	-3.0224	-1.5957	0.000365267
cg27181375	NA		-3.024	-1.5964	0.000140716
cg17463745	NA		-3.025	-1.5969	0.0043166
cg17540545	FXYD1	NM_021902;NM_005031	-3.0254	-1.5971	0.000211424
cg04929759	NA		-3.0282	-1.5985	9.29566e-05
cg09756125	PTPRN2	NM_002847;NM_130842;NM_130843	-3.0304	-1.5995	0.00618547
cg06592657	NA		-3.0306	-1.5996	5.89243e-06
cg15848824	LOC100507406	NR_121619;NR_121618	-3.0347	-1.6015	0.000176439
cg06789390	KIDINS220	NM_020738	-3.0354	-1.6019	0.00014757
cg07970752	MSLN	NM_005823;NM_013404	-3.039	-1.6036	0.0185469
cg19495614	ODF3L1	NM_175881	-3.0425	-1.6053	0.0390268
cg21159128	SSBP3	NM_001009955;NM_018070;NM_145716	-3.0427	-1.6054	0.00098426
cg09572125	SYNGAP1	NM_006772	-3.0439	-1.6059	0.000194818
cg26923863	CTBP1	NM_001328;NM_001012614	-3.0468	-1.6073	0.000481097
cg21350697	LRRC27	NM_001143757;NM_030626;NM_001143759;NM_001143758;NR_026559	-3.0489	-1.6083	6.26411e-05
cg13490403	LHX6	NM_199160;NM_014368	-3.0496	-1.6086	0.000240867
cg08782022	MGRN1	NM_015246;NM_001142291;NM_001142290;NM_001142289	-3.0496	-1.6086	0.0009342
cg22607451	ABCC1	NM_004996	-3.0512	-1.6094	0.00106351
cg25259265	ADPRHL1	NM_199162;NM_138430	-3.0512	-1.6094	0.0038566
cg07569701	NA		-3.0596	-1.6133	0.000371122
cg06806493	ASTN2	NM_014010	-3.0606	-1.6138	0.000177889
cg05116792	NA		-3.0609	-1.614	0.000148764
cg15085899	NCOR2	NM_006312;NM_001077261	-3.0619	-1.6144	0.000324416
cg26782915	NA		-3.0634	-1.6151	0.00016273
cg16534503	NA		-3.0634	-1.6151	0.000250709
cg24017822	NA		-3.0637	-1.6153	0.000236007
cg22210337	C11orf21	NR_024621;NM_139022;NM_001142946	-3.0701	-1.6183	0.00231111
cg13763181	HK1	NM_033500;NM_000188;NM_033498;NM_033497;NM_033496	-3.071	-1.6187	0.000917304
cg00121045	UNKL	NM_023076	-3.0716	-1.619	0.00341933
cg02873163	S100A13	NM_001024212;NM_001024211;NM_005979;NM_001024210;NM_006271;NM_001024213	-3.076	-1.621	0.0316674
cg08428726	SPIDR	NR_104581;NM_001080394;NM_001282916;NM_001282919	-3.0761	-1.6211	0.00027692
cg18452169	IL10RB	NM_000628	-3.0773	-1.6217	0.0139014
cg24830730	KCNH2	NM_172056;NM_000238;NM_172057	-3.0773	-1.6217	0.000971759
cg18421604	NA		-3.0794	-1.6227	0.000395552
cg01497262	THADA	NR_073394;NM_022065;NM_001083953	-3.0804	-1.6231	0.000157254
cg03892838	LRRFIP1	NM_001137553;NM_001137552;NM_004735;NM_001137551;NM_001137550	-3.081	-1.6234	7.86641e-05
cg02739429	NA		-3.0847	-1.6251	0.000354058
ch.4.33396388F	NA		-3.0864	-1.6259	4.51574e-06
cg06153925	RPTOR	NM_001163034;NM_020761	-3.0916	-1.6284	0.00240537
cg26717554	ELANE	NM_001972	-3.0954	-1.6301	0.000339604
cg24849373	TSNARE1	NM_145003	-3.0966	-1.6307	0.0247723
cg09664171	NA		-3.097	-1.6309	7.61098e-05
cg22712983	PNKD	NM_022572;NM_015488	-3.0981	-1.6314	0.000186902
ch.4.80657279F	NA		-3.0987	-1.6317	1.94037e-05
cg15442737	TRAPPC9	NM_001160372;NM_031466	-3.1076	-1.6358	7.39688e-05
cg04188920	PFKP	NM_002627	-3.1083	-1.6361	0.00011159
cg20141578	BCL2L14	NM_138722;NM_138723;NM_030766	-3.1095	-1.6367	0.0228784
cg01818076	NA		-3.1096	-1.6367	0.000522762
cg21322043	PROSER2	NM_153256;NR_038222	-3.1098	-1.6368	0.00595526
cg03346852	NUP98	NM_139132;NM_016320;NM_139131;NM_005387	-3.1156	-1.6395	0.000195437
cg22299960	NA		-3.1192	-1.6412	4.25007e-05
cg24061197	GLB1L	NM_024506;NM_001286423;NM_001286427	-3.1198	-1.6415	0.00330902
ch.2.2613291R	CNTNAP5	NM_130773	-3.1201	-1.6416	5.75002e-05
cg26681770	PMEPA1	NM_199171;NM_199170;NM_199169;NM_020182	-3.125	-1.6439	0.000313827
cg20271692	TRPM2	NM_003307	-3.1252	-1.6439	0.0385625
cg02038561	BZW2	NR_027624;NM_014038;NM_001159767	-3.1264	-1.6445	7.189e-05
cg11821086	ANKMY1	NM_017844;NM_016552;NM_001282781;NM_001282780;NM_001282771;NM_001308375	-3.1293	-1.6458	0.00139628
cg02730303	NA		-3.1322	-1.6472	0.0129327
cg23169883	ADAMTS14	NM_080722;NM_139155	-3.1377	-1.6497	0.0019071
cg04381865	NA		-3.1425	-1.6519	0.0238199
cg23964682	ANKMY1	NM_017844;NM_016552	-3.1437	-1.6525	0.00155524
cg14250997	SMC2	NM_001042551;NM_001042550;NM_001042551;NM_006444;NM_006444	-3.1457	-1.6534	0.000273841
cg07658508	SLC26A1	NM_134425	-3.1473	-1.6541	0.00041977
cg17042723	LOC101926913	NR_110185	-3.1486	-1.6547	0.000274893
cg06373940	ERCC3	NM_000122	-3.1509	-1.6558	0.000110408
cg03562940	LINC00877	NR_104116	-3.1531	-1.6568	0.000269151
cg10690440	NA		-3.1535	-1.657	0.000479106
cg19563049	ATXN1	NM_001128164;NM_000332	-3.1568	-1.6584	0.000305213
cg10838410	IFFO1	NM_080730;NM_080731;NM_001039670	-3.1592	-1.6596	0.000220195
cg00182040	NA		-3.1608	-1.6603	0.000103651
cg25605731	CALR	NM_004343	-3.1647	-1.662	0.00069801
cg11796827	RAC1	NM_018890;NM_006908	-3.1668	-1.663	0.000139953
cg02190353	SLC25A37	NM_016612	-3.1674	-1.6633	9.21328e-05
ch.5.83804089R	NA		-3.1718	-1.6653	3.79839e-05
cg06225639	PSD4	NM_012455;NR_029399	-3.1761	-1.6673	0.0275725
cg11070989	NA		-3.1767	-1.6675	0.00353334
cg14028598	NA		-3.1795	-1.6688	0.000205204
cg13785123	ENO1	NM_001428	-3.1817	-1.6698	0.0036535
cg23447233	MAEA	NM_005882;NM_001017405	-3.1897	-1.6734	0.000921179
cg02356631	SH2D3C	NM_001142532;NM_001142531;NM_001252334;NM_005489;NM_170600	-3.1901	-1.6736	0.000197173
cg23658987	TNN	NM_022093	-3.1985	-1.6774	0.0290272
cg18554789	HIPK2	NM_001113239;NM_022740	-3.2022	-1.6791	0.000137128
cg13185413	RNF39	NM_170769;NM_025236	-3.2147	-1.6847	0.0477549
cg01252526	WDR90	NM_145294	-3.2159	-1.6852	0.000321422
ch.8.137615416R	NA		-3.2237	-1.6887	1.09599e-05
cg03557614	LIMK1	NM_002314;NM_001204426	-3.2272	-1.6903	0.000109935
cg22169990	AGAP3	NM_001042535;NM_031946	-3.2278	-1.6906	6.89322e-05
cg27122441	NA		-3.241	-1.6964	0.0011645
cg16171189	NA		-3.2417	-1.6968	0.000108308
cg18571001	DLG2	NM_001142700;NM_001206769;NM_001300983;NM_001364;NM_001142699	-3.2426	-1.6972	5.31044e-06
cg12770539	EEPD1	NM_030636	-3.25	-1.7005	0.000194175
cg09279736	RNF39	NM_170769;NM_025236	-3.2556	-1.7029	0.0143555
cg00828556	NA		-3.2614	-1.7055	0.00054504
cg02770133	SH2D3C	NM_001142532;NM_001142531;NM_001252334;NM_005489;NM_170600	-3.2685	-1.7086	8.19794e-05
cg15769565	FNIP2	NM_020840	-3.2704	-1.7094	5.92384e-05
cg17173423	MS4A3	NM_006138;NM_001031666;NM_001031809	-3.2719	-1.7101	9.02629e-05
cg21351392	AGPAT4	NM_020133	-3.2858	-1.7162	0.0358296
cg01347250	S100A13	NM_001024211;NM_005979;NM_001024210;NM_006271;NM_001024213;NM_001024212	-3.2913	-1.7186	0.0142367
cg16820798	NA		-3.2924	-1.7191	0.000175447
cg00848066	NEDD4L	NM_015277;NM_001243960;NM_001144967;NM_001144964;NM_001144965;NM_001144971;NM_001144968;NM_001144969	-3.3136	-1.7284	0.0137938
cg25761791	NA		-3.3218	-1.732	0.000819431
cg01817521	SLC17A9	NM_022082;NM_022082	-3.3432	-1.7412	3.14059e-05
cg03155200	KCNQ1	NM_000218;NM_181798	-3.3453	-1.7421	0.00107083
cg17265515	ERICH1	NM_001303100	-3.349	-1.7437	0.0124723
cg13604246	ANKMY1	NM_017844;NM_016552	-3.3492	-1.7438	0.000372981
cg01265905	NA		-3.3499	-1.7441	0.000512391
cg04932937	NA		-3.3589	-1.748	0.000380822
cg06926377	NA		-3.3592	-1.7481	0.0298144
cg11327657	C21orf70	NM_058190	-3.3624	-1.7495	0.000352597
cg00191409	NA		-3.3665	-1.7512	0.000219452
cg10039445	PPP2R2C	NM_181876;NM_001206996;NM_020416;NM_001206995;NM_001206994	-3.3689	-1.7523	0.0182237
ch.9.82095949F	NA		-3.3754	-1.7551	6.08571e-05
cg07216619	NA		-3.3812	-1.7575	0.0283818
cg17948174	NA		-3.389	-1.7608	6.66874e-05
cg07718431	NA		-3.4026	-1.7666	0.00339808
cg26709988	CRISPLD2	NM_031476	-3.4124	-1.7708	0.00123156
cg26152622	SH2D3C	NM_001142532;NM_001142531;NM_001252334;NM_005489;NM_170600	-3.4128	-1.771	0.000159439
cg09050670	CLCN7	NM_001287;NM_001114331	-3.4174	-1.7729	5.24711e-05
cg22238209	MAG	NM_002361;NM_080600	-3.4218	-1.7748	0.00459492
cg15661753	NA		-3.4274	-1.7771	0.000376804
cg06238316	ZNF714	NM_182515	-3.4275	-1.7772	0.000993009
cg05542681	FBXL16	NM_153350	-3.4284	-1.7775	0.00110849
cg14330919	NA		-3.447	-1.7853	0.00269844
cg10680514	LGALS13	NM_013268	-3.4591	-1.7904	0.000717933
cg15877520	RNF39	NM_170769;NM_025236	-3.4602	-1.7909	0.0309708
cg19697575	NA		-3.4667	-1.7936	0.0359351
cg07711085	NKAIN4	NM_152864	-3.4774	-1.798	0.0333218
cg15174294	ZNF714	NM_182515	-3.4943	-1.805	0.000655964
cg11592634	SH3GL1	NM_003025	-3.5069	-1.8102	0.00680722
cg02032966	PACSIN1	NM_001199583;NM_020804	-3.5293	-1.8194	0.0347302
cg14371731	ZMIZ1	NM_020338	-3.5506	-1.8281	0.00969292
cg03348161	MS4A3	NM_006138;NM_001031666;NM_001031809	-3.5558	-1.8302	5.31527e-05
cg19618634	NA		-3.5692	-1.8356	0.0163001
cg12261604	HSD17B12	NM_016142	-3.5695	-1.8357	4.98927e-05
cg20697025	NA		-3.5823	-1.8409	1.48521e-05
cg12093005	FBRSL1	NM_001142641	-3.5978	-1.8471	0.0113994
cg18237047	NA		-3.6025	-1.849	0.000315107
cg17100513	TP73	NM_005427;NM_001204188;NM_001204186;NM_001204185;NM_001204184;NM_001204187	-3.6033	-1.8493	0.000120245
cg16078649	RNF39	NM_170769;NM_025236	-3.6051	-1.8501	0.0199468
cg09157251	SHANK2	NM_012309	-3.6302	-1.86	0.0165941
cg11466109	PACSIN1	NM_001199583;NM_020804	-3.6344	-1.8617	0.0219643
cg27214730	EPHB3	NM_004443	-3.6356	-1.8622	0.000182529
cg18714913	HIVEP3	NM_001127714;NM_024503	-3.6365	-1.8625	0.00104714
cg01680303	NA		-3.6674	-1.8748	0.00715237
cg22891070	HIF3A	NM_152795;NM_022462	-3.7278	-1.8983	0.00279605
cg12259892	CPLX4	NM_181654	-3.7306	-1.8994	0.0405016
cg04431313	SCARA5	NM_173833;NM_173833	-3.7616	-1.9114	0.0266652
cg17971895	SEL1L2	NM_025229	-3.7723	-1.9154	0.0420418
cg04077732	ZNF431	NM_133473;NM_133473	-3.7836	-1.9198	0.000817468
cg13078798	TGFBR3	NM_003243	-3.7915	-1.9228	0.0449919
cg19432688	NA		-3.7955	-1.9243	0.0441231
cg10409680	HLA-C	NM_002117	-3.8425	-1.9421	0.00784447
cg08425810	AGAP2	NM_001122772;NM_014770	-3.8628	-1.9496	0.00617201
cg21893210	GLB1L	NM_024506;NM_001286423;NM_001286427	-3.8735	-1.9536	0.000480974
cg13145550	NA		-3.8763	-1.9547	0.000723151
cg00435273	C2orf76	NM_001017927	-3.9227	-1.9719	0.00291998
cg13401893	RNF39	NM_170769;NM_025236	-3.9439	-1.9796	0.010123
cg18020334	HLA-C	NM_002117	-3.9633	-1.9867	0.0171408
cg06546677	HSF1	NM_005526	-3.9648	-1.9873	0.0376402
cg02262167	NA		-3.9711	-1.9895	0.0262345
cg12633154	RNF39	NM_170769;NM_025236	-3.9738	-1.9905	0.0144021
cg10930308	RNF39	NM_170769;NM_025236	-4.0153	-2.0055	0.0107928
cg13950578	NA		-4.0449	-2.0161	0.0150301
cg07382347	RNF39	NM_170769;NM_025236	-4.0886	-2.0316	0.0330888
cg18747378	HLA-C	NM_002117	-4.1582	-2.056	0.0236664
cg03705048	RALBP1	NM_006788	-4.269	-2.0939	5.22141e-05
cg16672562	HIF3A	NM_022462;NM_152795;NM_022462	-4.3128	-2.1086	0.00216704
cg18845950	NA		-4.3137	-2.1089	0.00760764
cg09352518	ZNF714	NM_182515	-4.3665	-2.1265	0.00155507
cg25721006	LHPP	NM_001167880;NM_022126	-4.4453	-2.1523	0.000563486
cg22774704	FGF12	NM_004113	-4.4797	-2.1634	0.000106638
cg05419812	NA		-4.5408	-2.183	0.00396601
cg16852920	LOC100507443	NR_038437	-4.7914	-2.2605	0.00864418
cg05392160	NA		-4.8136	-2.2671	0.000702003
cg01326874	ZNF714	NM_182515;NM_182515;NR_117088;NR_117087;NR_117086	-4.8497	-2.2779	0.00262234
cg01483656	ZNF714	NM_182515	-4.8697	-2.2838	0.00110465
cg01081395	DNAJC6	NM_001256865;NM_014787	-4.9492	-2.3072	0.00938999
cg08986950	ERAP1	NM_016442;NM_001198541;NM_001040458	-4.9746	-2.3146	0.0244958
cg05331763	FOXK2	NM_004514	-5.3981	-2.4325	0.0326846
cg13920856	TANC1	NM_001145909;NM_033394	-5.4781	-2.4537	0.00354509
cg06728147	PITRM1	NM_014889;NM_001242309;NM_001242307	-5.488	-2.4563	0.0296197
cg10776061	MAN2B1	NM_000528	-5.6512	-2.4986	0.0186436
cg15532640	NA		-6.0637	-2.6002	0.00523009
cg19882830	ZNF714	NM_182515;NR_117088;NR_117087;NR_117086	-7.5148	-2.9097	0.00165184
cg12515659	FAM134B	NM_001034850	-7.9234	-2.9861	0.0373657
cg05704942	MRTO4	NM_016183	-8.6149	-3.1068	0.0104502
cg01153376	MSLN	NM_005823;NR_030384;NM_013404	-8.8124	-3.1395	0.0277501
cg17171259	ROR1	NM_005012;NM_001083592	-8.9045	-3.1545	0.00327547
cg02090742	C17orf79	NM_018405	-10.4552	-3.3861	0.00167686
rs264581	NA		-10.7542	-3.4268	0.0477666
rs1945975	NA		-11.9401	-3.5777	0.0309126

## Sheet: TOL vs. HC
ProbeID	SYMBOL	Acc_No	FoldChange	LogRatio	AdjPValue
cg14252149	LGALS8	NM_201544;NM_006499;NM_201545;NM_201543	10.2153	3.3527	0.00669192
cg03013609	LGALS8	NM_006499;NM_201545;NM_201544;NM_201543	10.1968	3.35	0.00419199
cg21807034	SERPINB5	NM_002639;NM_002639	8.5373	3.0938	0.00175977
cg14549203	TMC7	NM_001300732;NM_024847;NM_001160364	8.0808	3.0145	0.00425064
rs951295	NA		7.1144	2.8307	0.00421191
cg20187719	LOC285375	NR_027103	6.8642	2.7791	0.000183832
cg00540295	FAM69B	NM_152421	5.9715	2.5781	0.00106448
cg27275103	MGMT	NM_002412	5.8982	2.5603	0.00158157
cg06032337	NA		5.8411	2.5462	0.0426145
cg24697433	TRIM27	NM_006510	5.7345	2.5197	0.0224583
cg03146219	NADSYN1	NM_018161	5.4747	2.4528	0.00118053
cg26178311	DGCR14	NM_022719;NM_053006	4.9695	2.3131	0.0252319
cg20782252	MAD1L1	NM_003550;NM_001013837;NM_001013836	4.9647	2.3117	0.00170277
cg10637509	FNDC1	NM_032532	4.877	2.286	0.0213421
cg03726259	ABCA3	NM_001089	4.7297	2.2417	0.0229532
cg27546908	MOV10L1	NM_018995;NM_001164104;NM_001164105;NM_001164106	4.6065	2.2037	0.000781464
cg00713204	BANP	NM_017869;NM_079837	4.5733	2.1932	0.0439151
cg03803585	SHANK2	NR_110766;NM_133266;NM_012309	4.5519	2.1865	0.0267831
cg15979214	TRIM10	NM_006778;NM_052828	4.4685	2.1598	0.0215821
cg11376341	NA		4.4475	2.153	0.000250402
cg04885885	NA		4.4434	2.1517	0.0389105
cg10138910	SORCS2	NM_020777	4.4393	2.1503	0.00636421
cg11070172	CEBPE	NM_001805	4.435	2.1489	0.00524927
cg23819411	MCF2L2	NM_015078	4.4105	2.141	0.000758793
cg17642736	LRP2	NM_004525	4.4057	2.1394	7.07062e-05
cg16815625	TRAPPC9	NM_001160372;NM_031466	4.3383	2.1171	0.000839066
cg07804973	TFDP1	NR_026580;NM_007111	4.2572	2.0899	0.00110885
cg02368812	NQO2	NM_000904	4.1914	2.0674	0.000839115
cg10508161	WDR20	NM_001242415;NM_001242416;NM_181291	4.1141	2.0406	0.00041467
cg11969813	P4HB	NM_000918	4.1108	2.0394	0.00343099
cg24131359	CPM	NM_001874	4.0878	2.0313	3.70788e-05
cg23946394	MED27	NM_004269;NM_001253881	4.0799	2.0285	0.000343713
cg20030158	FAM193B	NM_001190946;NR_024019	4.0786	2.0281	0.000293003
cg14343513	RPTOR	NM_001163034;NM_020761	4.0786	2.0281	0.00156486
cg18136895	PML	NM_033247;NM_033244;NM_002675;NM_033238;NM_033246;NM_033250;NM_033239;NM_033249;NM_033240	4.0601	2.0215	0.000691454
cg15794987	NA		4.017	2.0061	0.0261601
cg05398700	WDR20	NM_181291	4.0123	2.0044	0.00017415
cg18502618	COL18A1	NM_130444;NM_030582;NM_130445	4.004	2.0014	0.000396775
cg18424841	NA		3.9627	1.9865	0.000367509
cg13876222	NOTCH1	NM_017617	3.9172	1.9698	0.00166508
cg16107565	TUT1	NM_022830	3.8876	1.9589	0.000273136
cg14352586	GALNT12	NM_024642	3.8618	1.9493	0.000680743
cg04682832	EZR-AS1	NR_102425;NM_001111077	3.8611	1.949	0.000252508
cg10914422	LOC254896	NR_046173	3.8409	1.9414	0.000468033
cg10133935	DAZAP1	NM_018959;NM_170711	3.8251	1.9355	0.00130467
cg02193032	LYPD8	NM_001085474;NM_001291283	3.8186	1.933	0.00170869
cg14066298	TRIM39	NM_172016;NM_021253	3.8176	1.9327	0.00148595
cg17572056	OSTalpha	NM_152672	3.8058	1.9282	0.00233609
cg02722672	GRK4	NM_001004057;NM_182982;NM_001004056	3.7933	1.9234	0.000119537
cg16567823	EMC8	NM_006067;NM_001142288	3.7906	1.9224	0.000225213
cg07409471	TBCD	NM_005993	3.7681	1.9138	0.000441598
cg11014468	DCP1A	NM_018403	3.759	1.9103	0.00176083
cg13468144	ANKFY1	NM_016376	3.7501	1.9069	0.000152619
cg25739938	CPSF3	NM_016207	3.7369	1.9018	0.000400214
cg03169557	SPG7	NM_003119;NM_199367	3.7357	1.9014	0.000476763
cg04533831	DYNC1H1	NM_001376;NM_001376	3.7204	1.8955	0.000168565
cg03493211	BAIAP2L1	NM_018842	3.7113	1.8919	0.00188435
cg23478547	NA		3.7085	1.8908	0.000547736
cg13059136	SNORA54	NR_002982;NM_005969	3.6976	1.8866	0.000944263
cg21369801	CSNK1D	NM_001893;NM_139062	3.6904	1.8838	0.000631205
cg03541887	LOC646627	NM_001085474	3.6354	1.8621	0.00253649
cg18088092	THNSL2	NM_001244676;NM_018271;NM_001244678	3.6319	1.8607	9.51066e-05
cg04242446	C19orf80	NM_018687;NM_020812	3.6259	1.8583	0.000206041
cg15421041	BAZ1B	NM_032408	3.6243	1.8577	0.00308806
cg06767339	LGI3	NM_139278	3.6096	1.8519	0.0137457
cg24989447	PIK3IP1-AS1	NR_110542;NM_014323;NM_032050;NM_032052	3.5987	1.8475	0.000302521
cg03946667	TGFBI	NM_000358	3.5967	1.8467	0.000694706
cg26992566	COX4NB	NM_001142288;NM_006067	3.5925	1.845	0.000357444
cg11022455	FAF2	NM_014613;NM_014613	3.5909	1.8444	0.000440131
cg26775538	LPPR3	NM_024888	3.5886	1.8434	0.000953467
cg01923724	NA		3.5871	1.8428	0.000323917
cg14749747	NA		3.5869	1.8427	0.021697
cg12031275	NA		3.5699	1.8359	0.0148886
cg02735685	ATF7	NM_001130060;NM_006856;NR_073163	3.5643	1.8336	0.000473005
cg13155300	NA		3.5554	1.83	0.000998697
cg10923350	NA		3.5352	1.8218	0.0358791
cg09859659	DENND3	NM_014957	3.5295	1.8195	0.000420677
cg16214670	NA		3.5273	1.8185	0.042465
cg04179951	TBC1D2B	NM_144572;NM_015079	3.5183	1.8149	0.000234786
cg03278108	LOC100129034	NR_027406;NM_002799	3.5169	1.8143	0.000105379
cg11091478	LOC100506023	NR_037845;NR_125960	3.5096	1.8113	0.00187178
cg05613718	NA		3.5047	1.8093	0.000448487
cg17852482	TBCD	NM_005993	3.5028	1.8085	0.00136257
cg18193195	RAB5B	NM_002868;NM_001252037;NM_001252036	3.5012	1.8078	0.00105767
cg11715789	RUFY1	NM_001040451;NM_001040452;NM_025158	3.4978	1.8064	0.000247678
cg18330536	NA		3.4978	1.8064	0.0010762
cg06270401	DYRK4	NM_003845	3.4968	1.806	0.00126052
cg15546285	SFI1	NM_001007467;NM_014775;NM_001258325;NM_001258327;NM_001258326	3.4936	1.8047	0.0172923
cg01143000	MARCH8	NM_145021;NM_001002266;NM_001282866	3.49	1.8032	0.000435492
cg06867755	CUL3	NM_003590	3.4804	1.7993	0.000484622
cg13954435	PKM	NM_002654;NM_001206797;NM_182471;NM_182470;NM_001206798;NM_001206799;NM_001206796	3.4494	1.7863	0.0407957
cg17080697	TRIM39	NM_172016;NM_021253	3.4442	1.7842	0.00128799
cg09807356	GALNS	NM_000512	3.434	1.7799	0.000508737
cg06833981	BAT2	NM_080686	3.4338	1.7798	0.00848458
cg21350406	FAM168A	NM_015159;NM_001286051;NM_001286050	3.4262	1.7766	0.000444199
cg03610527	HDLBP	NM_203346;NM_005336	3.4191	1.7736	0.000401479
cg08436396	LYPD5	NM_001031749;NM_182573	3.4182	1.7732	0.00216328
cg21340320	NA		3.3824	1.758	0.000535119
cg01530292	NA		3.3701	1.7528	0.000910111
cg13190003	NA		3.3672	1.7516	0.000265707
cg25372386	MARK3	NM_001128919;NM_002376;NM_001128921;NM_001128920;NM_001128918	3.3591	1.7481	0.000924851
cg05155812	SUN1	NM_001171944;NM_001171945;NM_025154;NM_001171946	3.3525	1.7453	0.0380973
cg05170732	LRRC27	NM_030626;NM_001143757;NM_001309474	3.3432	1.7412	0.000315227
cg17500342	NA		3.3418	1.7406	0.000701393
cg14474302	NA		3.3417	1.7406	0.00489161
cg17143549	SZT2	NM_015284	3.3288	1.735	0.000134809
cg00084271	ATP1A4	NM_144699;NM_144699	3.3276	1.7345	0.0427322
cg17100575	SLC13A4	NM_012450	3.3258	1.7337	0.000360934
cg26979142	NA		3.3256	1.7336	0.00120128
cg09597767	NA		3.3252	1.7335	0.0128395
cg19037107	ACAD8	NM_014384	3.3233	1.7326	0.000263872
cg07281649	KANSL1	NM_001193466;NM_001193465;NM_015443	3.3204	1.7314	0.00402878
cg03955252	LOC101929337	NR_125402;NR_125403	3.3169	1.7298	0.00010862
cg17098212	BRF1	NM_145685;NM_001242787;NM_001242786;NM_001519;NM_001242788;NM_001242789	3.3154	1.7292	0.00675776
cg02279108	NA		3.3066	1.7253	0.00263447
cg12203985	CCDC150	NM_001080539	3.3032	1.7238	4.01433e-05
cg10484246	PGS1	NM_024419;NR_110602;NR_110601;NR_111989	3.2993	1.7222	0.000649441
cg07870177	METTL8	NM_024770	3.286	1.7163	0.000340195
cg11089291	PLEKHA7	NM_175058	3.2839	1.7154	0.00789893
cg04171038	EP400	NM_015409	3.2712	1.7098	0.000684186
cg05949667	ACAD8	NM_014384	3.2692	1.7089	0.000563577
cg03636618	NA		3.269	1.7089	0.000540873
cg00418190	ELK3	NM_005230	3.2488	1.6999	0.00496916
cg25576801	WDFY4	NM_020945	3.245	1.6982	0.00139362
cg00934800	NA		3.233	1.6929	0.000953782
cg07846307	ATP2A3	NM_174955;NM_005173;NM_174953;NM_174957;NM_174956;NM_174954;NM_174958	3.2317	1.6923	0.0004933
cg02015961	ATP6V1B2	NM_001693	3.2313	1.6921	0.000815076
cg10012517	MAST4	NM_001290226;NM_001290226;NM_015183;NM_198828;NM_001290228;NM_001164664	3.2291	1.6911	0.000417745
cg14863672	KDM4B	NM_015015	3.2243	1.689	0.00049888
cg12621097	NA		3.2222	1.688	0.00153695
cg05627557	NA		3.2211	1.6876	0.000808017
cg09916443	MIR4766	NR_039923;NR_104238;NR_104235;NR_104237;NR_104236;NM_006358;NM_001282727;NM_001282726	3.2147	1.6847	0.00121468
cg06975018	ARG1	NM_000045	3.2108	1.6829	0.000172864
cg20887442	NUMA1	NM_006185	3.1963	1.6764	0.00150038
cg21285555	PCMTD1	NM_052937	3.1916	1.6743	0.00165624
cg24086348	ABCA6	NM_080284	3.1844	1.671	0.00146844
cg05006942	NOB1	NM_014062	3.1843	1.671	0.000261512
cg04476070	ZC3H18	NM_144604	3.1827	1.6702	3.31341e-05
cg01898748	SLC16A7	NR_073056;NR_073055;NM_001270623;NM_001270622;NM_004731	3.1819	1.6699	2.1197e-05
cg11290346	AMFR	NM_001144	3.1811	1.6695	0.000151984
cg01639416	NFX1	NM_147134;NM_147133;NM_002504	3.1806	1.6693	0.000562183
cg25074794	MARCH8	NM_001002265;NM_145021;NM_001002266	3.1799	1.669	0.00178655
cg12591090	PILRB	NM_178238;NR_036570;NR_036569	3.1779	1.6681	0.000745577
cg18705301	NDUFAF1	NM_016013	3.1772	1.6677	0.0394123
cg20077668	ITPR2	NM_002223	3.1741	1.6664	0.0015927
cg08253808	WDR20	NM_181291	3.1743	1.6664	0.000511238
cg26830054	NA		3.172	1.6654	4.56692e-05
cg26508200	SSH1	NM_001161330;NM_018984	3.1711	1.665	0.000257879
cg24737761	NA		3.1707	1.6648	0.000250191
cg13022415	VPS53	NM_001128159;NM_018289	3.1662	1.6628	0.000661734
cg08220243	MLC1	NM_015166;NM_139202	3.1632	1.6614	0.00141811
cg03808896	SHROOM1	NM_133456;NM_001172700	3.1617	1.6607	0.000698939
cg16995865	XXYLT1	NM_152531	3.1617	1.6607	0.00109748
cg01128039	SIRPB1	NM_001135844;NM_006065;NM_001083910	3.1582	1.6591	0.00839884
cg20203469	ACAD8	NM_014384	3.157	1.6586	0.000820145
cg11144986	NA		3.1549	1.6576	0.0429027
cg13652008	LTBP1	NM_206943;NM_001166266;NM_001166265;NM_001166264;NM_000627	3.1516	1.6561	0.00270091
cg01393161	ARHGAP22	NR_045675;NM_001256024;NM_021226;NM_001256025	3.1505	1.6556	0.000100367
cg04036920	C11orf41	NM_012194	3.1482	1.6545	0.00055565
cg12211703	TRAK1	NM_001265608;NM_001042646;NM_001265610;NM_001265609;NM_014965	3.1474	1.6541	0.000488079
cg16377738	C17orf99	NM_001163075	3.1467	1.6539	0.017068
cg17446199	KDM4B	NM_015015	3.1452	1.6532	0.000932538
cg07195748	NA		3.1434	1.6523	0.000690592
cg13423887	HLA-DQB1	NM_002123	3.1428	1.6521	0.0240562
cg02313207	AFF4	NM_014423	3.1426	1.652	0.000266571
cg04206190	CRCP	NR_024548;NM_001142414;NM_001040648;NM_001040647;NM_014478	3.1416	1.6515	0.000638205
cg18133858	UBASH3B	NM_032873	3.1377	1.6497	0.00143404
cg23390360	NA		3.1282	1.6453	0.000836041
cg08218512	ABCA13	NM_152701	3.1279	1.6452	0.000455716
cg08376705	NA		3.1253	1.644	0.00156793
cg01676795	POR	NM_000941	3.1196	1.6414	0.000562431
cg08839808	NA		3.1165	1.6399	0.000113457
cg11377569	ZBTB40	NM_014870;NM_001083621	3.1137	1.6386	0.00178184
cg11800812	PTX4	NM_001013658	3.1127	1.6382	0.000558443
cg16393606	XXYLT1	NM_001308069;NM_152531	3.1114	1.6376	0.0454645
cg08673419	NA		3.1113	1.6375	0.00918953
cg12483340	TMEM87A	NM_015497	3.1045	1.6344	0.000547658
cg07304680	TRAPPC10	NM_003274	3.1037	1.634	0.00102525
cg11028738	NA		3.1033	1.6338	0.000362166
cg27535410	PRTN3	NM_002777	3.1025	1.6334	0.00133047
cg09234908	PPP2R4	NM_021131;NM_001271832;NM_178003;NM_178001;NM_178000;NM_001193397	3.1019	1.6332	0.0454946
cg14249520	CPT1A	NM_001876;NM_001031847	3.1018	1.6331	0.00452509
cg07100532	ENOSF1	NM_202758;NM_001126123;NM_017512	3.1013	1.6329	0.00207743
cg25600606	HIPK3	NM_001048200;NM_005734	3.1	1.6323	0.000461718
cg17366166	AP2A2	NM_001242837;NM_012305	3.0993	1.6319	0.00113923
cg22107808	DIEXF	NM_014388	3.0968	1.6308	0.0010428
cg06230847	TRIM39	NM_172016;NM_021253	3.0959	1.6304	0.00195851
cg19933954	TCFL5	NM_006602;NM_001301726	3.0931	1.629	0.000128824
cg09479650	NA		3.0926	1.6288	0.000377559
cg16802439	GALNS	NM_000512	3.0913	1.6282	0.00569874
cg19619956	FAM193B	NM_019057;NR_024019	3.0904	1.6278	0.00182408
cg12129908	TMEM110-MUSTN1	NM_001198974;NM_198563	3.0874	1.6264	0.00114505
cg17234512	NA		3.0871	1.6262	9.71427e-05
cg16291589	LRRN4	NM_152611	3.0857	1.6256	0.000941559
cg14602980	USP10	NR_073578;NR_073577;NM_005153;NM_001272075	3.0827	1.6242	0.0352139
cg03247435	SLC25A33	NM_032315	3.0796	1.6228	0.000900908
cg19424457	PIWIL1	NM_001190971;NM_004764	3.0753	1.6207	0.0489383
cg21480069	DHRS4L2	NM_001193635;NM_001193637;NM_001193636;NM_001193635	3.0711	1.6188	0.000498164
cg07905808	TRIM39	NM_172016;NM_021253	3.0669	1.6168	0.00226051
cg26109145	BAIAP2	NM_017450;NM_006340;NM_001144888;NM_017451	3.0638	1.6153	0.0010563
cg13699412	PPP3CA	NM_001130691;NM_000944;NM_001130692	3.0635	1.6152	0.00044621
cg09601944	NA		3.0605	1.6138	0.000359045
cg16597887	COL23A1	NM_173465	3.0601	1.6136	0.00120009
cg26306976	ITGB1BP1	NM_022334;NM_004763;NM_016207	3.0567	1.612	0.0011365
cg03865101	ADIPOR2	NM_024551	3.0557	1.6115	0.00106999
cg05660005	RBM8A	NM_005105;NM_005105	3.0525	1.61	4.92913e-06
cg08063850	ATP9A	NM_006045	3.0522	1.6099	0.0267098
cg02467034	EXOC4	NM_001037126;NM_021807	3.0499	1.6087	0.000203611
cg03549146	MIR140	NR_029681;NM_199424;NM_007014	3.0473	1.6075	0.0187214
cg07553378	GRB10	NM_001001550;NM_001001555;NM_001001549;NM_005311	3.042	1.605	0.000274566
cg20205477	DNAJB12	NM_017626;NM_001002762	3.0417	1.6049	0.000228517
cg08462127	MYOM2	NM_003970	3.0388	1.6035	0.000107394
cg09592546	RPTOR	NM_001163034;NM_020761	3.0378	1.603	0.0436359
cg09627709	LMTK2	NM_014916	3.0368	1.6026	0.000360017
cg19580293	CTBP2	NM_001290215;NM_001290214;NM_001329;NM_001083914	3.0338	1.6011	0.000283541
cg10666140	SUN1	NM_001171944;NM_001171945;NM_025154;NM_001171946	3.0337	1.6011	0.0232764
cg08730245	NPFF	NM_003717	3.0329	1.6007	0.000586844
cg13645963	NA		3.0315	1.6	0.000562688
cg06352352	C16orf70	NM_025187	3.0269	1.5979	0.0010329
cg18869709	PACSIN2	NM_007229;NM_007229	3.0271	1.5979	0.00425702
cg02534167	KLF7	NM_001270944;NR_073108;NM_003709;NM_001270943;NM_001270942	3.0256	1.5972	0.00226669
cg26884033	PCNT	NM_006031;NM_006031	3.0219	1.5955	0.000963085
cg25731553	NA		3.0214	1.5952	0.000234889
cg00295879	XXYLT1	NM_001308069;NM_152531	3.021	1.595	0.00043856
cg07600452	NFATC2	NM_001258295;NM_001258297;NM_173091;NM_001258292;NM_001258294;NM_001258296;NM_012340;NM_001136021	3.0173	1.5932	0.000880256
cg27481953	EZR-AS1	NR_102425;NM_001111077	3.0158	1.5925	0.00185173
cg25006077	MBNL1	NM_207295;NM_207293;NM_021038;NM_207292;NM_207296;NM_207297;NM_207294	3.0149	1.5921	0.000136235
cg08154963	RAD51L3	NM_002878;NM_001142571;NM_133629	3.0142	1.5918	0.00193911
cg19755813	GEMIN4	NM_015721	3.014	1.5917	0.000274004
cg09452568	ESM1	NM_001135604;NM_007036	3.0131	1.5913	0.000540153
cg13640297	WDR27	NM_182552	3.013	1.5912	0.000805336
cg20901426	OGFR	NM_007346	3.0105	1.59	0.00116288
cg01699630	ARG1	NM_000045	3.0101	1.5898	0.000362839
cg27466532	RAPSN	NM_005055;NM_032645	3.0083	1.5889	0.00119983
cg22381196	DHODH	NM_001361	3.0061	1.5879	0.00209376
cg15457217	WDFY1	NM_020830	3.0051	1.5874	0.000735003
cg25690272	NA		3.005	1.5874	0.000389688
cg00193210	SFI1	NM_001007467;NM_014775;NM_001258325;NM_001258327;NM_001258326;NM_001007467;NM_014775;NM_001258325;NM_001258327;NM_001258326	3.0028	1.5863	0.000313082
cg03094134	TRIM39	NM_172016;NM_021253	3.0028	1.5863	0.00183684
cg01451645	NA		3.0017	1.5858	0.0011057
cg12161228	NOX4	NM_016931;NM_001143836;NM_001143837;NM_016931;NM_001143836;NR_026571	3.0009	1.5854	0.00600219
cg05820861	C1QTNF9	NM_178540	3.0002	1.5851	0.00197354
cg24588582	EDNRB	NM_000115	2.9976	1.5838	0.0036084
cg09622624	NA		2.9921	1.5812	8.1437e-05
cg03630122	COLQ	NM_080538;NM_080539;NM_005677	2.9871	1.5788	0.000245286
cg12264517	MAST4	NM_001290226;NM_001290226;NM_015183;NM_198828;NM_001290228;NM_001164664	2.9864	1.5784	0.000458901
cg16805291	NA		2.9782	1.5744	0.00215104
cg23654844	ILF2	NM_004515	2.9762	1.5735	1.50501e-05
cg17540105	AKAP12	NM_005100	2.9756	1.5732	0.000329843
cg09793892	ATP8B2	NM_020452;NM_020452	2.9738	1.5723	0.000595939
cg01242348	CEBPE	NM_001805	2.9711	1.571	0.0032182
cg03657281	SLC22A23	NM_015482;NM_021945	2.9705	1.5707	0.0022738
cg08078028	EIF3A	NM_003750	2.9693	1.5701	0.000371863
cg00430562	FAM168A	NM_015159;NM_001286051;NM_001286050	2.9692	1.5701	0.000896966
cg13183251	GGT1	NM_013430	2.9683	1.5697	0.000838306
cg26390455	CEBPZOS	NR_037879;NR_037880	2.9682	1.5696	0.000512687
cg14861383	NA		2.9659	1.5685	0.000411856
cg15029631	SCN8A	NM_014191	2.9641	1.5676	9.84934e-05
cg01132602	TBC1D2B	NM_144572;NM_015079	2.9603	1.5657	0.00182721
cg24265600	CXADR	NM_001207066	2.9578	1.5645	0.000340223
cg21700663	NA		2.9572	1.5642	0.00929044
cg05941925	LMTK2	NM_014916	2.9549	1.5631	0.000825979
cg01861344	NA		2.9535	1.5624	4.73545e-06
cg11671363	MIR145	NR_029686;NR_027180	2.9517	1.5616	0.00410291
cg00441899	RGS12	NM_198229;NM_198227;NM_002926	2.9489	1.5602	0.000238595
cg14366738	IGFBP5	NM_000599	2.9479	1.5597	0.0018815
cg20520514	RAB11FIP2	NM_014904	2.9479	1.5597	0.000214444
cg23002431	COPA	NM_001098398;NM_004371	2.9462	1.5589	0.000201198
cg02094351	YWHAZ	NM_003406	2.945	1.5582	0.000469337
cg00109653	LOC101929095	NR_125911	2.9399	1.5558	0.00103178
cg05538508	TRAPPC6A	NM_024108;NM_001270891;NM_001270892;NM_001270893	2.938	1.5548	0.000830753
cg15609237	TTN	NM_133378;NM_133432;NM_003319;NR_031666;NM_133437	2.9373	1.5545	0.000936478
cg15961658	CELF2	NM_001025077;NM_006561;NM_001083591;NM_001025076	2.9371	1.5544	0.000719889
cg08106108	RNMTL1	NM_018146	2.9365	1.5541	0.000635465
cg22579028	MIAT	NR_003491	2.9358	1.5538	0.000193244
cg11624996	SFSWAP	NM_001261411;NM_004592	2.9359	1.5538	0.00300657
cg06889514	TBC1D2	NM_018421;NM_001267571;NR_051978;NR_106913;NR_051978;NM_018421;NM_001267571	2.9356	1.5537	0.00179128
cg15912390	C3orf21	NM_152531	2.9353	1.5535	0.000194062
cg01356849	PDE4D	NM_001197219;NM_006203;NM_001197218;NM_001104631;NM_001165899	2.9339	1.5528	0.000249222
cg25752703	KIAA1257	NM_020741	2.9335	1.5526	0.00238448
cg16395997	WDR8	NM_017818	2.9313	1.5515	0.000204787
cg00509765	TGFBI	NM_000358;NM_000358	2.9311	1.5514	0.00163926
cg00477015	NA		2.9307	1.5513	0.00251203
cg08771884	UBN1	NM_001079514;NM_001288656	2.9245	1.5482	0.000871114
cg21209552	TFCP2	NM_005653;NM_001173453;NM_001173452;NM_005653;NM_001173453;NM_001173452	2.9237	1.5478	0.000560952
cg06620390	MSRA	NM_001135671;NM_001135670;NM_012331	2.9231	1.5475	0.000492238
cg27646850	NA		2.9227	1.5473	0.000648289
cg26647135	PILRB	NM_175047;NM_178238;NM_013440	2.9198	1.5459	0.00238269
cg25851277	SS18L2	NM_016305	2.9188	1.5454	0.0002838
cg12933792	DEFA4	NM_001925	2.909	1.5405	0.000356641
cg13250819	NA		2.9086	1.5403	0.0269953
cg27459803	NA		2.9057	1.5389	0.000488097
cg26504509	CREB1	NM_004379;NM_134442;NM_001308021	2.9035	1.5378	0.000940513
cg14553053	NA		2.9024	1.5373	0.00014755
cg13422003	WDR25	NM_024515;NM_001161476	2.8993	1.5357	0.000404497
cg00272608	KSR1	NM_014238	2.8984	1.5353	0.000889629
cg02490678	DYRK4	NM_003845;NR_104115	2.8982	1.5352	0.000312066
cg18756775	ELK3	NM_005230	2.8977	1.5349	0.00471106
cg13047308	RAPSN	NM_005055;NM_032645	2.8959	1.534	0.00027319
cg19876216	HSP90AB2P	NR_003132	2.8951	1.5336	2.5645e-05
cg00237086	DEFA4	NM_001925	2.8949	1.5335	0.000511048
cg03607312	COG5	NM_006348;NM_181733;NM_001161520	2.8934	1.5328	0.00142898
cg17723958	CCDC92	NM_025140	2.8916	1.5319	0.00023965
cg11313468	HNRNPUL1	NM_007040;NM_144732	2.8908	1.5315	0.000479772
cg13595556	NA		2.8889	1.5305	0.000942641
cg08704934	C3orf21	NM_152531	2.8869	1.5295	0.00277549
cg16048458	PCBP3	NM_001130141;NM_020528	2.8863	1.5292	0.000303325
cg27391674	AP1B1	NM_001127;NM_145730;NM_001166019	2.885	1.5286	0.00052752
cg14216476	NA		2.8837	1.5279	0.000265013
cg20113773	PTX4	NM_001013658	2.8816	1.5268	0.00242029
cg26315509	TRAF2	NM_021138	2.8808	1.5265	0.000198758
cg05085169	OGFR	NM_007346	2.8805	1.5263	0.000311406
cg21279706	KIAA1257	NM_020741	2.8787	1.5254	0.000832255
cg26308793	NA		2.8762	1.5242	0.0010381
cg14514483	ZDHHC14	NM_153746;NM_024630	2.8747	1.5234	0.000417852
cg06068369	PREP	NM_002726	2.8734	1.5228	0.0012565
cg19918348	NA		2.8702	1.5211	0.000799259
cg05501357	HIPK3	NM_001048200;NM_005734	2.8682	1.5201	0.000757938
cg07078529	NA		2.8636	1.5178	0.00348213
cg01692842	ACAD8	NM_014384	2.8634	1.5177	0.000931215
cg17285931	HDAC4	NM_006037	2.8621	1.5171	0.000120669
cg25779302	FNDC3B	NM_022763;NM_001135095	2.8611	1.5165	1.39893e-06
cg14865298	UHRF1BP1	NM_017754	2.8606	1.5163	0.000247845
cg26425521	OR6B1	NM_001005281	2.8603	1.5161	3.31341e-06
cg12578084	TERF2	NM_005652	2.86	1.516	0.000694901
cg12193327	NA		2.8598	1.5159	0.000419437
cg00859877	PTPRN2	NM_002847;NM_130842;NM_130843	2.8588	1.5154	0.00900732
cg22941668	MIR145	NR_029686;NR_027180	2.8584	1.5152	0.00322663
cg05193189	POLE	NM_006231	2.857	1.5145	0.000138875
cg13212048	CCDC57	NM_198082	2.8548	1.5134	0.000802256
cg07993518	GSG1L	NM_144675;NM_001109763	2.8544	1.5132	9.4487e-05
cg07004907	NA		2.8503	1.5111	0.000505596
cg25104556	NA		2.8501	1.511	0.00169407
cg18812353	RFX7	NM_022841	2.8498	1.5109	0.00118836
cg07075387	NA		2.8493	1.5106	0.000833024
cg17343451	AP2M1	NM_001025205;NM_004068	2.8482	1.51	0.000538535
cg13618969	FAM125B	NM_033446	2.8479	1.5099	0.000366527
cg11167160	DHODH	NM_001361	2.846	1.509	0.000234982
cg02981094	OR5A2	NM_001001954	2.846	1.509	3.13829e-06
cg22101304	NA		2.8452	1.5085	0.000163206
cg01048252	NA		2.8428	1.5073	0.00106882
cg09762043	TUBGCP5	NM_001102610;NM_052903	2.8414	1.5066	0.0310882
cg17121412	TUBGCP5	NM_052903;NM_001102610;NM_052903;NM_001102610	2.8407	1.5062	0.0414253
cg03698766	NA		2.8396	1.5057	0.000427618
cg26146808	NA		2.8382	1.505	0.000734475
cg10487428	PDE4D	NM_001165899	2.8368	1.5043	0.00125864
cg14059145	PRKAG2	NM_001304527;NM_001040633;NM_016203	2.8318	1.5017	0.000282583
cg24721049	PDE4DIP	NM_001198834;NM_014644;NM_001198832;NM_001002812;NM_001278267;NM_001277444	2.831	1.5013	0.000259641
cg05057720	CLEC14A	NM_175060	2.8308	1.5012	0.00324885
cg11262012	FUBP3	NM_003934	2.8309	1.5012	0.000115723
cg12261312	NA		-2.8298	-1.5007	2.87452e-05
cg25582867	CEP135	NM_025009	-2.8333	-1.5025	0.000506051
cg25990556	DEPTOR	NM_001283012;NM_022783	-2.8407	-1.5062	0.000237485
cg00881604	NA		-2.8416	-1.5067	6.9994e-05
cg21506258	NA		-2.8418	-1.5068	0.000153782
cg22160073	TRIM34	NM_130389;NM_021616;NM_130390;NM_001003819;NM_001003827	-2.8455	-1.5087	0.000316796
cg26709433	NA		-2.8522	-1.5121	0.0150266
cg13928272	UQCC1	NM_018244;NM_199487;NM_001184977	-2.8544	-1.5132	0.000868965
cg04568100	LPP	NM_001167671;NM_001167672;NM_005578	-2.8547	-1.5133	9.32487e-05
cg22013370	NA		-2.8545	-1.5133	7.91881e-05
cg02953942	DLEU2	NR_002612	-2.8548	-1.5134	0.000692164
cg07737558	SLC9A9	NM_173653	-2.8611	-1.5166	0.000152141
cg18625627	TSHR	NM_001018036;NM_001142626;NM_000369	-2.8627	-1.5174	0.000151233
cg22222858	RECK	NM_021111	-2.8666	-1.5193	0.00012487
cg09352518	ZNF714	NM_182515	-2.8671	-1.5196	0.0459735
cg25715498	SLAMF6	NM_001184716;NM_001184714;NM_001184715;NM_052931;NM_001184716;NM_001184714;NM_001184715;NM_052931	-2.8681	-1.5201	0.000331857
cg19387132	NA		-2.8695	-1.5208	0.00107979
cg08127539	TBC1D5	NM_001134381;NM_014744	-2.8719	-1.522	0.000191816
cg23214071	HLA-DQB1	NM_002123	-2.8721	-1.5221	0.0247494
cg13525276	TSHR	NM_001018036;NM_001142626;NM_000369	-2.8732	-1.5227	0.000158693
cg13299986	TAB2	NM_001292035	-2.8762	-1.5242	0.00104876
cg22688137	MIR548F3	NR_031644	-2.8766	-1.5244	5.80366e-05
cg15921351	MME	NM_007287;NM_000902;NM_007288;NM_007289	-2.8769	-1.5245	0.000330295
cg06616903	NA		-2.879	-1.5256	0.000555935
ch.2.2618800F	NA		-2.8819	-1.527	5.58551e-06
cg09638473	NA		-2.8826	-1.5274	1.74629e-05
cg02155073	FSIP1	NM_152597	-2.8842	-1.5282	0.000948294
cg03608515	RAP2A	NM_021033	-2.8898	-1.531	0.000209722
cg26913836	FOXF1	NM_001451;NR_033925;NR_036444	-2.8903	-1.5312	0.0286022
cg06719042	NA		-2.8994	-1.5357	3.56856e-05
cg23328210	NA		-2.9002	-1.5362	0.000160851
cg09558738	NA		-2.9028	-1.5374	0.000334563
cg17422692	MRPL28	NM_006428	-2.9033	-1.5377	0.0239458
cg06991118	NDUFV2	NM_021074	-2.9037	-1.5379	0.000411041
cg20034270	STIM2	NM_001169117;NM_001169118;NM_020860	-2.9046	-1.5383	0.00053968
cg16047279	CCR7	NM_001838	-2.9078	-1.5399	0.000156602
cg21933869	NA		-2.9087	-1.5404	0.0001183
cg17862561	NA		-2.9126	-1.5423	0.00111212
cg13177778	SLC36A4	NM_001286139;NM_152313	-2.9131	-1.5425	3.69996e-05
cg18088944	NA		-2.9145	-1.5433	4.35441e-05
cg01387455	NA		-2.9178	-1.5449	0.00026207
ch.8.137615416R	NA		-2.9213	-1.5466	2.88999e-06
cg03122269	ABCA6	NM_080284	-2.9269	-1.5494	0.000276531
cg12155450	NAT14	NM_020378;NM_033113	-2.9293	-1.5506	0.0270524
cg08333580	SLC1A2	NM_001252652;NM_001195728;NM_004171	-2.9409	-1.5563	7.87616e-05
cg13796612	EML5	NM_183387	-2.9436	-1.5576	0.000219839
cg25094735	NAPSB	NR_002798	-2.9466	-1.559	0.0204464
cg13211657	NA		-2.9467	-1.5591	5.02783e-06
cg03966322	NADK2	NM_001287340;NM_001085411;NM_001287341;NM_153013	-2.9479	-1.5597	0.0327856
cg03614034	NA		-2.9598	-1.5655	0.000144926
cg00401665	MAGI2	NM_012301	-2.9758	-1.5733	0.0286243
cg14768892	FSIP1	NM_152597	-2.9869	-1.5787	0.000390305
cg08296601	MRPL28	NM_006428	-2.9872	-1.5788	0.018293
ch.7.20109332F	NA		-2.998	-1.584	2.32205e-05
cg02870465	ZCCHC7	NR_110317;NM_001289120;NM_001289119;NM_032226;NM_001289121	-2.9994	-1.5847	0.000290814
cg13371681	NA		-3.0033	-1.5865	0.0285271
cg22299960	NA		-3.0081	-1.5888	1.22851e-05
cg08107784	SNX24	NM_014035	-3.0316	-1.6001	0.00011381
ch.2.2613291R	CNTNAP5	NM_130773	-3.0332	-1.6008	1.02548e-05
cg10699171	NA		-3.0435	-1.6057	9.58288e-05
cg01341486	LPP	NM_001167672;NM_005578;NM_001167671	-3.0446	-1.6063	2.98303e-05
cg13370086	TTC22	NM_001114108;NM_017904	-3.0457	-1.6068	0.0185279
cg03393261	EML6	NM_001039753	-3.0534	-1.6104	9.01222e-05
cg01882126	DDX10	NM_004398	-3.0555	-1.6114	0.000484453
cg08907868	IRF2	NM_002199	-3.0592	-1.6132	0.000507469
ch.4.80657279F	NA		-3.0638	-1.6153	2.46753e-06
cg11612354	NA		-3.0718	-1.6191	0.000212337
cg23555322	ARHGAP24	NM_031305;NM_001025616;NM_001287805;NM_001042669	-3.0803	-1.6231	7.80433e-05
cg02751745	LOC730101	NR_024405;NR_024403	-3.0809	-1.6233	0.000441198
cg19283150	KAT2B	NM_003884	-3.0823	-1.624	9.54081e-05
cg14068184	NA		-3.089	-1.6271	0.0225106
cg15407766	PAK2	NM_002577	-3.0895	-1.6274	0.000478443
cg02842820	NA		-3.0977	-1.6312	0.000146118
cg14139038	HSD11B1	NM_005525;NM_001206741;NM_181755	-3.106	-1.6351	0.000306344
cg02501880	LOC101927822	NR_125424	-3.1076	-1.6358	0.000126765
cg01818594	AIMP1	NM_001142416;NM_004757;NM_001163437;NM_001163436;NM_001142416;NM_033115;NM_001142415;NM_001163435	-3.1085	-1.6362	0.0320242
cg22604658	CCDC26	NR_130918;NR_130919;NR_130920;NR_130917	-3.1115	-1.6376	0.000121718
ch.4.33396388F	NA		-3.121	-1.642	6.00048e-07
cg04449166	NA		-3.1253	-1.644	0.00141667
cg14116050	NA		-3.131	-1.6466	0.000238938
cg15308786	NA		-3.1346	-1.6483	7.54201e-05
cg15303503	CLRN1	NM_001256819;NR_046380;NM_052995;NM_174878;NM_001195794	-3.1397	-1.6506	0.000236789
cg20818222	NA		-3.1447	-1.6529	0.000625022
cg17754737	ZNRF2	NM_147128	-3.1449	-1.653	7.35963e-05
cg09325036	ASIC2	NM_001094	-3.149	-1.6549	0.0011455
cg00190116	NA		-3.1511	-1.6558	4.61774e-05
cg21264165	PTPRO	NM_030671;NM_030670;NM_030669;NM_030668;NM_030671;NM_030670;NM_030669;NM_030668;NM_002848;NM_030667	-3.154	-1.6572	0.000114406
cg12146023	MARCH1	NM_001166373	-3.1582	-1.6591	0.000108617
cg16011033	QPCT	NM_012413	-3.1621	-1.6609	6.16436e-06
cg10412225	NA		-3.1747	-1.6666	0.000262601
cg11882358	LOC152225	NR_026934	-3.1805	-1.6693	0.0138083
cg21365233	CD109	NM_001159588;NM_001159587;NM_133493	-3.188	-1.6727	0.000149258
cg20518096	AKR1D1	NM_005989	-3.1969	-1.6767	0.000102803
cg22862357	NA		-3.1989	-1.6776	9.61961e-05
cg09649246	NA		-3.2079	-1.6816	1.77256e-05
cg13871695	NA		-3.2111	-1.6831	0.00481952
cg09664314	NEGR1	NM_173808	-3.2168	-1.6856	0.0335612
cg20559385	NA		-3.2181	-1.6862	0.00350182
cg23651889	LPP	NM_001167672;NM_001167671;NM_005578	-3.2334	-1.693	0.00011498
cg24197536	NA		-3.2343	-1.6934	0.00028841
cg14158710	FAM65B	NM_001286445;NM_001286446	-3.2398	-1.6959	0.000239416
cg11929094	PLBD1-AS1	NR_120465;NM_004963	-3.264	-1.7067	0.000136541
cg14315655	MINA	NM_001261829;NM_032778;NM_153182;NM_001042533	-3.2698	-1.7092	5.40679e-05
cg04703919	ZNF365	NM_199452;NM_199451	-3.2728	-1.7105	0.000116765
cg19230730	NA		-3.3312	-1.736	0.000464503
cg03140624	LYST	NM_000081	-3.3404	-1.74	0.000364018
cg12846715	NA		-3.3456	-1.7423	0.000886387
cg09857096	BMPR1B	NM_001203	-3.3502	-1.7442	0.030813
cg07031680	BTLA	NM_001085357;NM_181780	-3.3565	-1.747	0.000187158
cg00312486	HSD11B1	NM_005525;NM_001206741;NM_181755	-3.3582	-1.7477	0.000179478
cg11294350	CHPT1	NM_020244	-3.3849	-1.7591	0.0352661
cg10516886	CD53	NM_000560;NM_001040033	-3.3859	-1.7595	9.3717e-05
cg08762424	NA		-3.3886	-1.7607	0.00461833
cg22549540	NA		-3.391	-1.7617	8.15835e-05
cg09936080	THADA	NR_073394;NM_022065;NM_001083953	-3.3981	-1.7647	0.000149638
cg09101062	C5orf34	NM_198566	-3.4118	-1.7705	0.0423058
cg04661335	KCNAB1	NM_001308217;NM_172160;NM_003471;NM_172159;NM_001308222	-3.4163	-1.7724	6.64702e-05
cg10680514	LGALS13	NM_013268	-3.4206	-1.7742	0.00512899
cg05813498	GAA	NM_001079804;NM_001079803;NM_000152	-3.4329	-1.7794	0.0288636
cg13928868	PLCL2	NM_015184;NM_001144382	-3.4409	-1.7828	6.99972e-05
cg02329183	NA		-3.4533	-1.788	0.00125332
cg10825315	TSHR	NM_001018036;NM_001142626;NM_000369	-3.4595	-1.7906	0.000138315
cg24455884	ZNF365	NM_199450;NM_199451	-3.4743	-1.7967	0.00049826
cg08817540	HHLA2	NM_007072	-3.5119	-1.8123	0.000371931
cg03035489	ZNRF2	NM_147128	-3.5167	-1.8142	2.80911e-05
cg09221159	NA		-3.5292	-1.8193	3.36426e-05
cg09756125	PTPRN2	NM_002847;NM_130842;NM_130843	-3.5449	-1.8258	0.00108006
cg08311647	USP6NL	NM_014688	-3.5503	-1.8279	5.99153e-05
cg07748567	RAD51B	NM_133510;NM_002877;NM_133509	-3.553	-1.829	6.49283e-05
cg16053890	SP110	NM_001185015;NM_001005176;NM_007237;NM_001278453;NM_001278452;NM_001278451	-3.6165	-1.8546	0.000164726
ch.9.82095949F	NA		-3.6169	-1.8548	9.30806e-06
cg03496294	LINC01091	NR_027105;NR_027106	-3.6321	-1.8608	1.07343e-05
cg04193708	NA		-3.6396	-1.8638	6.50059e-05
cg26169783	NA		-3.6814	-1.8803	0.000179477
cg03083290	NA		-3.7122	-1.8923	3.96486e-05
cg06883317	NA		-3.7288	-1.8987	4.64985e-05
cg19618634	NA		-3.7414	-1.9036	0.0184797
cg25998967	REV3L	NM_001286431;NM_001286432;NM_002912	-3.7553	-1.9089	6.21977e-05
cg02502145	SOS1	NM_005633	-3.8366	-1.9398	0.0151806
cg18688142	UTRN	NM_007124	-3.8545	-1.9465	6.30313e-05
cg16861615	NA		-3.8573	-1.9476	2.28943e-05
cg16160417	NA		-3.8934	-1.961	0.000319848
cg09993145	RUNX3	NM_001031680	-3.894	-1.9613	0.00139798
cg02621376	MCOLN2	NM_153259	-3.9258	-1.973	0.000271907
cg04175473	INPP5A	NM_005539	-3.969	-1.9888	0.0164893
cg22740441	PPP3CA	NM_001130691;NM_000944;NM_001130692	-3.9722	-1.99	1.69216e-05
cg14637146	NA		-3.9761	-1.9914	4.04811e-05
cg10306192	MMP27	NM_022122	-3.9957	-1.9984	0.00167023
cg05408896	NA		-4.1358	-2.0482	0.000305114
cg08571810	NA		-4.1372	-2.0487	0.000103926
cg01824170	CCDC85C	NM_001144995	-4.166	-2.0587	0.0159435
cg11474081	NA		-4.2189	-2.0769	4.58704e-05
cg08122691	SCAF11	NM_004719	-4.2371	-2.0831	0.000114784
cg11562379	JAZF1	NM_175061	-4.2582	-2.0903	0.000280204
cg01153376	MSLN	NM_005823;NR_030384;NM_013404	-4.2765	-2.0964	0.0254593
cg04049787	NA		-4.5169	-2.1753	0.0341248
cg18655807	SLC25A32	NR_102337;NR_102338;NM_030780	-4.6326	-2.2118	7.93862e-05
cg21754246	HOMER1	NM_004272;NM_001277077;NM_001277078	-4.6792	-2.2262	3.40692e-05
cg08216425	NA		-4.7201	-2.2388	0.0400483
cg11311865	NA		-4.8308	-2.2723	8.23654e-05
cg24925741	NA		-4.8579	-2.2803	0.0172308
cg02262167	NA		-4.8792	-2.2866	0.0168998
cg16645815	INPP5A	NM_005539	-5.0038	-2.323	0.0363892
cg20964965	INPP5A	NM_005539	-5.0445	-2.3347	0.0376237
cg02090742	C17orf79	NM_018405	-5.1429	-2.3626	0.0351989
cg10123377	NA		-5.3847	-2.4289	0.0433282
cg13160852	LOC399959	NR_024430	-5.7144	-2.5146	0.0148871
cg06849002	NA		-5.7683	-2.5281	0.039403
cg10415021	NA		-5.7923	-2.5341	0.0154303
cg17171259	ROR1	NM_005012;NM_001083592	-5.8554	-2.5498	0.0106518
cg05704942	MRTO4	NM_016183	-5.9273	-2.5674	0.0439402
cg24506579	GRID1	NM_017551	-6.8061	-2.7668	0.0349216
cg17186592	NA		-6.9484	-2.7967	0.00780088
cg10613215	HIVEP2	NM_006734	-7.5123	-2.9093	0.000135572

## Sheet: CR vs. TOL
ProbeID	SYMBOL	Acc_No	FoldChange	LogRatio	AdjPValue
cg10123377	NA		10.1326	3.3409	0.00199906
cg04462915	PGS1	NR_110602;NR_110601;NR_111989;NM_024419	7.588	2.9237	0.0241298
cg09993145	RUNX3	NM_001031680	7.2546	2.8589	0.000513204
cg10613215	HIVEP2	NM_006734	7.2464	2.8573	0.000609735
cg13885829	NA		6.8909	2.7847	0.0218797
cg14179288	TLE4	NM_007005	6.5545	2.7125	0.00125313
cg04449166	NA		5.8899	2.5582	0.000390558
cg11294350	CHPT1	NM_020244	5.8839	2.5568	0.00529861
cg16955800	NUP35	NM_001287584	5.8229	2.5417	0.00385226
cg02329183	NA		5.1049	2.3519	0.000501999
cg00446123	LIME1	NM_017806	5.0128	2.3256	0.000556464
cg18655807	SLC25A32	NR_102337;NR_102338;NM_030780	4.9261	2.3004	0.000213458
cg16053890	SP110	NM_001185015;NM_001005176;NM_007237;NM_001278453;NM_001278452;NM_001278451	4.9196	2.2985	0.000220647
cg26181139	HLA-C	NM_002117;NM_001243042	4.8937	2.2909	0.026707
cg13928272	UQCC1	NM_018244;NM_199487;NM_001184977	4.8212	2.2694	0.000611502
cg13404382	NA		4.7007	2.2329	0.00111403
cg21754246	HOMER1	NM_004272;NM_001277077;NM_001277078	4.6756	2.2251	0.000166765
cg00449763	DENND5B	NM_001308339;NM_144973	4.6235	2.209	0.000520666
cg12123300	NA		4.5615	2.1895	0.000283864
cg04394211	RTCB	NM_014306	4.5496	2.1857	0.000447562
cg12846715	NA		4.5248	2.1779	0.00135912
cg20818222	NA		4.4999	2.1699	0.00055899
cg11917734	HLA-C	NM_002117	4.4809	2.1638	0.0364831
cg26341831	TMEM63A	NM_014698	4.4701	2.1603	0.000520917
cg17661798	NA		4.4615	2.1575	0.0156182
cg02155073	FSIP1	NM_152597	4.4584	2.1565	0.000469633
cg26089705	NA		4.4551	2.1555	0.0209723
cg07018090	BANP	NM_017869;NM_079837	4.4459	2.1525	0.00111247
cg08907868	IRF2	NM_002199	4.4235	2.1452	0.000188259
cg08571810	NA		4.4058	2.1394	0.000441316
rs2125573	NA		4.3444	2.1192	0.0457809
cg21512660	NA		4.3333	2.1155	0.0010176
cg12099018	NA		4.318	2.1104	0.000378817
cg15701639	TOM1L2	NM_001288789;NM_001288788;NM_001288787;NM_001033551;NM_001082968;NM_001288786	4.3148	2.1093	0.000165904
cg04194449	NA		4.3042	2.1058	0.000556367
cg19278212	TLE4	NR_104239;NM_001282748;NM_001282749;NM_001282753;NM_007005;NM_001282760	4.3019	2.105	0.0038119
cg14158710	FAM65B	NM_001286445;NM_001286446	4.2823	2.0984	0.000220561
cg18688142	UTRN	NM_007124	4.2143	2.0753	0.00021689
cg07031680	BTLA	NM_001085357;NM_181780	4.1273	2.0452	0.000488493
cg04242342	ACSBG1	NM_001199377;NM_015162	4.1233	2.0438	0.019279
cg15901239	NA		4.122	2.0433	0.000426341
cg11354682	C19orf38	NM_001136482	4.1133	2.0403	0.000602695
cg23607975	NA		4.0861	2.0307	0.000193552
cg24197536	NA		4.0591	2.0212	0.000473728
cg20034270	STIM2	NM_001169117;NM_001169118;NM_020860	4.0588	2.021	0.000385929
cg02617100	LINC00673	NR_036488	4.0437	2.0157	0.0193341
cg16909374	FAM163B	NM_001080515	4.0398	2.0143	0.00255264
cg11562379	JAZF1	NM_175061	4.0388	2.0139	0.00112235
cg22121892	TM9SF2	NM_004800	4.033	2.0119	0.000627644
cg11311865	NA		4.0079	2.0028	0.000428643
cg14375582	NA		4.0051	2.0019	0.0152813
cg11091790	VTCN1	NM_001253849;NR_045604;NR_045603;NM_001253850;NM_024626	3.9875	1.9955	0.0334712
cg26065642	NA		3.9756	1.9912	0.00975034
cg09936080	THADA	NR_073394;NM_022065;NM_001083953	3.9396	1.9781	0.000204987
cg10699171	NA		3.9261	1.9731	0.000152069
cg12831026	NA		3.9153	1.9691	0.00111948
cg09649545	NA		3.9077	1.9663	0.0137749
cg21767619	NA		3.9003	1.9636	0.000250798
cg15474337	NAPSB	NR_002798	3.8882	1.9591	0.00055894
cg14437551	LTA	NM_000595;NM_001159740;NM_001159740	3.8638	1.95	0.000872689
cg02091275	CD247	NM_000734;NM_198053	3.8542	1.9464	0.000258637
cg16503188	PTPRN2	NM_002847;NM_130842;NM_130843	3.8497	1.9448	0.00472192
cg01821994	COL18A1	NM_130445;NM_030582;NM_130444	3.8437	1.9425	0.00941895
cg22836880	FMNL3	NM_175736;NM_198900	3.8109	1.9301	0.000283295
cg03815480	MIR5095	NR_039970	3.7932	1.9234	0.000375176
cg21201401	LIME1	NM_017806	3.7919	1.9229	0.00183279
cg24455884	ZNF365	NM_199450;NM_199451	3.7848	1.9202	0.00161574
cg09621572	LTA	NM_000595;NM_001159740;NM_001159740	3.782	1.9191	0.000568344
cg07336045	NA		3.7729	1.9157	0.000416761
cg06078093	NA		3.7579	1.9099	0.0010127
cg07327489	RAPGEF1	NM_198679;NM_005312;NM_001304275	3.7554	1.909	0.00158606
cg20641673	EPS15L1	NR_047665;NM_001258374;NR_047666;NM_021235;NM_001258375	3.7506	1.9071	0.000320341
cg02187937	KIF17	NM_001287212;NM_001122819;NM_020816	3.7318	1.8999	0.000370446
cg11445109	CYP2E1	NM_000773	3.7308	1.8995	0.0338668
cg19230730	NA		3.7305	1.8994	0.000620907
cg08867067	WDR64	NM_144625	3.7206	1.8955	0.00101259
cg21264165	PTPRO	NM_030671;NM_030670;NM_030669;NM_030668;NM_030671;NM_030670;NM_030669;NM_030668;NM_002848;NM_030667	3.7195	1.8951	0.000490075
cg27181315	NA		3.7165	1.8939	0.00172781
cg11574174	HLA-C	NM_002117	3.7126	1.8924	0.030527
cg19732273	PIK3R5	NM_001251855;NM_001251853;NM_001251852;NM_001251851;NM_001142633	3.7011	1.888	0.000439204
cg08031790	SSH2	NM_033389;NM_001282129;NM_001282131;NM_001282130	3.6777	1.8788	0.000726716
cg08122691	SCAF11	NM_004719	3.674	1.8773	0.000716926
cg02621376	MCOLN2	NM_153259	3.6732	1.877	0.00108793
cg08653292	FAM111A	NM_001142519;NM_022074;NM_001142521;NM_001142520;NM_198847	3.6684	1.8751	0.000156383
cg11123646	STK24	NM_001032296;NM_001286649	3.6332	1.8612	0.000328482
cg16047279	CCR7	NM_001838	3.6268	1.8587	0.00059593
cg03614034	NA		3.6193	1.8557	0.000288658
cg05594470	NA		3.59	1.844	0.000323357
cg20422386	NA		3.5874	1.8429	0.000756515
cg07350195	PPP2R5C	NM_001161726;NM_001161725;NM_178587;NM_002719;NM_178586	3.5847	1.8418	0.000172954
cg07998923	KIAA0430	NM_001184999;NM_001184998;NM_014647	3.584	1.8416	0.000406041
cg15175838	ETS1	NM_005238;NM_001162422;NM_001143820	3.5829	1.8411	0.000794493
cg12073436	NA		3.5801	1.84	0.00040337
cg08311647	USP6NL	NM_014688	3.5751	1.838	0.000219894
cg14116050	NA		3.5639	1.8334	0.000724979
cg05983814	DNAI2	NM_001172810;NM_023036	3.5517	1.8285	0.000405638
cg05813498	GAA	NM_001079804;NM_001079803;NM_000152	3.5516	1.8285	0.0396562
cg11474081	NA		3.5504	1.828	0.000261908
cg11316887	SVIL	NM_021738;NM_003174	3.5489	1.8274	0.000197199
cg16861615	NA		3.54	1.8237	0.000125866
cg21533994	SLC15A4	NM_145648	3.5394	1.8235	0.01485
cg26919182	PPP1R12B	NM_001197131;NM_032104;NM_032103;NM_002481	3.5383	1.823	0.0327126
cg17885415	STK17A	NM_004760	3.5246	1.8175	0.000254842
cg14127767	NA		3.5231	1.8168	0.0007608
cg03385871	CTIF	NM_014772;NM_001142397	3.516	1.814	0.00392149
cg25096107	NA		3.5075	1.8105	0.0125357
cg03904435	LARS	NM_020117	3.4951	1.8053	0.000121955
cg07948951	NA		3.4936	1.8047	0.00231234
cg09586927	EPG5	NM_020964	3.4857	1.8015	0.000919546
cg14768892	FSIP1	NM_152597	3.4806	1.7993	0.000612137
cg21359303	NA		3.4699	1.7949	0.000232492
cg21221767	NA		3.4668	1.7936	0.000851932
cg03951267	LINC01599	NR_131171	3.4664	1.7934	0.000444696
cg14139038	HSD11B1	NM_005525;NM_001206741;NM_181755	3.4655	1.7931	0.000402859
cg27253301	NA		3.4652	1.7929	0.000249849
cg05121110	LOC100506801	NR_038404;NM_001113348	3.4614	1.7913	0.000678154
cg00817464	XPNPEP1	NR_030724;NM_020383;NM_001167604	3.4583	1.7901	0.0131853
cg09822636	MTSS1	NM_014751;NM_001282974;NM_001282971	3.449	1.7862	0.000280273
cg25582867	CEP135	NM_025009	3.4409	1.7828	0.000511024
cg21248060	C7orf50	NM_001134395;NM_032350;NM_001134396	3.4384	1.7817	0.0118218
cg07748567	RAD51B	NM_133510;NM_002877;NM_133509	3.4353	1.7804	0.000738878
cg22740441	PPP3CA	NM_001130691;NM_000944;NM_001130692	3.4336	1.7797	0.000117749
cg01588652	GIT2	NM_001135213;NM_001135214;NM_014776;NM_057170;NM_057169;NM_139201	3.4277	1.7772	0.000244848
cg11265237	NA		3.4268	1.7768	0.000205151
cg24080129	TAP2	NM_000544;NM_018833	3.4229	1.7752	0.0233082
cg00704359	NUMB	NM_003744;NM_001005743;NM_001005745;NM_001005744	3.4208	1.7743	0.000990749
cg04360967	NA		3.4198	1.7739	0.000434779
cg07768103	RNF44	NM_014901	3.4012	1.766	0.0165863
cg26907532	NA		3.3969	1.7642	0.00375969
cg23954655	STK24	NM_001032296	3.3901	1.7613	0.000742559
cg00754552	NAPSB	NR_002798	3.3834	1.7585	0.000946366
cg20046431	NA		3.3749	1.7549	0.000649664
cg13928868	PLCL2	NM_015184;NM_001144382	3.3723	1.7538	0.000374689
cg21999229	LTA	NM_000595;NM_001159740;NM_001159740	3.3721	1.7536	0.000770271
cg26170623	LINC01258	NR_110951	3.3704	1.7529	0.00025395
cg22862357	NA		3.3704	1.7529	0.000373269
cg16232940	IKZF1	NM_001291845;NM_001291847;NM_001291846;NM_006060;NM_001291838;NM_001291837;NM_001291839;NM_001220765;NM_001220767;NM_001220770;NM_001291840;NM_001291841;NM_001291844;NM_001291843;NM_001291842;NM_001220771;NM_001220768	3.3672	1.7516	0.00078759
cg27567319	NA		3.3632	1.7498	0.000269316
cg17169196	LTA	NM_000595;NM_001159740;NM_001159740	3.3477	1.7432	0.000949711
cg02330172	NA		3.3445	1.7418	0.000613896
cg21277729	ENTPD4	NM_001128930;NM_004901	3.344	1.7416	0.000538434
cg09473788	NA		3.3352	1.7378	0.00041627
cg12093275	EML4	NM_001145076;NM_019063	3.3309	1.7359	0.000315325
cg02917665	SVIL	NM_021738;NM_003174	3.3291	1.7351	7.13061e-05
cg04495317	FAM167A	NM_053279;NR_026814	3.3287	1.735	0.000494386
cg18654674	NA		3.3262	1.7339	0.000487305
cg05408896	NA		3.3211	1.7317	0.00238624
cg08035822	OASL	NM_001261825;NM_003733;NM_198213	3.3132	1.7282	0.00128697
cg02751745	LOC730101	NR_024405;NR_024403	3.3123	1.7278	0.000928405
cg26194172	ERAP2	NM_022350;NM_001130140	3.3114	1.7274	0.000342844
cg09390241	NA		3.308	1.7259	0.00313791
cg23217386	TRIM34	NM_130389;NM_021616;NM_130390;NM_001003819;NM_001003827	3.3076	1.7258	0.000560515
cg05492387	RAP1GDS1	NM_001100429;NM_001100428;NM_001100426;NM_021159;NM_001100427;NM_001100430	3.3063	1.7252	0.000341922
cg16160417	NA		3.2964	1.7209	0.00527409
cg02298058	NA		3.2908	1.7184	0.000317733
cg14441276	LTA	NM_000595;NM_001159740	3.2897	1.718	0.0007415
cg15921351	MME	NM_007287;NM_000902;NM_007288;NM_007289	3.2865	1.7166	0.000718739
cg12897164	FBXO32	NM_148177;NM_058229	3.2855	1.7161	0.000943658
cg02787852	IL21R	NM_181079;NM_181078;NM_181079	3.2787	1.7131	0.000311645
cg14454186	NA		3.2777	1.7127	0.000317533
cg01012950	NA		3.2763	1.7121	0.000242354
cg00312486	HSD11B1	NM_005525;NM_001206741;NM_181755	3.2752	1.7116	0.00136559
cg12388888	LILRB1	NM_006669;NM_006669	3.2718	1.7101	0.000809314
cg23100976	FNBP1	NM_015033	3.2717	1.71	0.00056029
cg25140783	RCAN3	NM_013441	3.2709	1.7097	0.00022385
cg05692712	PPP1R16B	NM_015568;NM_001172735	3.2697	1.7092	0.000647804
cg06390387	KLHL2	NM_007246;NM_001161521;NM_001161522	3.2637	1.7065	0.00479033
cg01012936	NUAK2	NM_030952	3.2616	1.7056	0.000136832
cg18434246	NA		3.2593	1.7046	0.000262368
cg00797703	NA		3.258	1.704	0.00100381
cg11612354	NA		3.2545	1.7024	0.000356623
cg04880464	NA		3.2534	1.7019	0.000268596
cg08051678	IPCEF1	NM_001130700;NM_015553;NM_001130699	3.2525	1.7015	0.00171551
cg01341486	LPP	NM_001167672;NM_005578;NM_001167671	3.2525	1.7015	0.000253588
cg27106078	RUNX1	NM_001754	3.2489	1.6999	0.00037565
cg21689782	CYTIP	NM_004288	3.2467	1.699	0.000666822
cg21921904	CYTH3	NM_004227	3.2465	1.6989	0.000258498
cg21978549	FAM65B	NM_001286446	3.2464	1.6989	0.000571116
cg09325036	ASIC2	NM_001094	3.2426	1.6972	0.00301098
cg00319479	NA		3.2398	1.6959	0.00178385
cg00063654	RFTN1	NM_015150	3.2287	1.6909	0.00214378
cg00151744	NA		3.2256	1.6896	0.00880451
cg06208288	NA		3.2249	1.6893	0.00054805
cg14019105	NA		3.2234	1.6886	0.00032164
cg04349020	NA		3.2212	1.6876	0.000280201
cg08119046	NA		3.2203	1.6872	0.000296515
cg18365765	GXYLT2	NM_001080393	3.2198	1.687	0.000822841
cg00464927	LRP5	NM_002335	3.2177	1.686	0.00409429
cg24314564	NA		3.2143	1.6845	0.00139116
cg02251850	RPTOR	NM_001163034;NM_020761	3.2142	1.6844	0.000717952
cg22798362	MYO1D	NM_015194	3.208	1.6817	0.000235269
cg12197357	NA		3.2076	1.6815	0.000795274
cg06706159	MAST3	NM_015016	3.2036	1.6797	0.00053206
cg10825315	TSHR	NM_001018036;NM_001142626;NM_000369	3.2	1.6781	0.00058196
cg17358311	GNG7	NM_052847	3.1959	1.6762	0.00153947
cg06953756	NA		3.1959	1.6762	0.00020313
cg02253134	MEF2C	NM_001193350;NM_002397;NM_001193347;NM_001131005	3.1935	1.6751	0.000432381
cg03035489	ZNRF2	NM_147128	3.1929	1.6749	0.000188018
cg03083290	NA		3.1909	1.6739	0.000386069
cg26169783	NA		3.1897	1.6734	0.00105369
cg22549540	NA		3.1842	1.6709	0.000422166
cg09857096	BMPR1B	NM_001203	3.1837	1.6707	0.0460869
cg27058497	RUNX3	NM_001031680	3.1749	1.6667	0.000339307
cg18128887	RCAN3	NM_013441	3.173	1.6658	0.00141894
cg25497767	C12orf79	NR_046159;NR_046160;NM_001256375;NM_001256374;NM_001256373	3.1675	1.6633	0.000917747
cg21959598	VOPP1	NM_030796	3.1666	1.663	0.00046384
cg01780345	CFAP58	NM_001008723	3.1628	1.6612	0.00606077
cg01446492	NA		3.1621	1.6609	0.000307436
cg24893378	PART1	NR_024617	3.1617	1.6607	0.00124402
cg17479280	MEF2D	NM_005920	3.1578	1.6589	0.00134364
cg26014973	KIAA0430	NM_001184999;NM_001184998;NM_014647	3.1576	1.6588	0.000740187
cg21536828	NA		3.157	1.6585	0.000648913
cg03140624	LYST	NM_000081	3.1533	1.6569	0.00149903
cg24226193	JAZF1	NM_175061	3.1531	1.6568	0.000181986
cg11780785	PMFBP1	NM_031293;NM_001160213;NM_001160213	3.1501	1.6554	0.0242487
cg26724841	RNF216	NM_207116;NM_207111	3.1498	1.6553	0.000120991
cg04057469	RFTN1	NM_015150	3.1488	1.6548	0.00335971
cg05007700	LOC102724691	NR_110603	3.1477	1.6543	0.000906811
cg23174662	HIF1A	NM_001530;NM_181054	3.1451	1.6531	0.000261686
cg20728881	ARID5B	NM_001244638;NM_032199	3.1448	1.653	0.000269896
cg02368508	TNFRSF17	NM_001192	3.1446	1.6529	0.000205441
cg15303503	CLRN1	NM_001256819;NR_046380;NM_052995;NM_174878;NM_001195794	3.1392	1.6504	0.000828335
cg01476124	NA		3.1379	1.6498	0.000311973
cg10743102	NA		3.1313	1.6468	0.000763518
cg02842820	NA		3.1297	1.646	0.000827379
cg03540148	BZRAP1-AS1	NR_038410;NR_038411;NR_038412;NR_038413;NR_038418;NR_038417;NR_038416;NR_038415;NR_038414	3.1273	1.6449	0.000194139
cg13765961	MS4A1	NM_152866;NM_021950	3.1243	1.6435	0.00149668
cg21756151	NA		3.1234	1.6431	0.00254697
cg06616903	NA		3.123	1.643	0.00152016
cg20676559	FOXP1	NM_001244816;NM_001244808;NM_032682;NM_001244810;NM_001012505	3.1213	1.6422	0.000141196
cg17813891	EVL	NM_016337	3.1185	1.6409	0.000261291
cg16586288	NA		3.1174	1.6404	0.0473288
cg02566391	IL12RB2	NM_001559	3.115	1.6393	0.000164899
cg20778731	QPCT	NM_012413	3.1141	1.6388	0.000114879
cg13871695	NA		3.1136	1.6386	0.00344248
cg06883317	NA		3.1129	1.6383	0.000529971
cg21052932	ABHD12B	NM_181533;NM_181814	3.1122	1.6379	0.00190719
cg14637146	NA		3.1121	1.6379	0.00063044
cg11218048	EXOC2	NR_073064;NM_018303	3.1111	1.6374	0.00127324
cg11874091	LIMS1	NM_004987;NM_001193488;NM_001193482;NM_001193483	3.1102	1.637	0.000511088
cg12479035	MIR548Q	NR_031752;NR_126029	3.1102	1.637	0.000740745
cg11867495	SH3PXD2A	NM_014631	3.1099	1.6369	0.00114366
cg05094429	CCR6	NM_004367;NM_031409	3.1076	1.6358	0.000148578
cg15535471	HIPK2	NM_001113239;NM_022740	3.1055	1.6348	0.000445101
cg21761853	FLOT1	NM_005803	3.1052	1.6347	0.000352442
cg21194730	NA		3.1032	1.6338	0.00200673
cg01135588	LOC101929541	NR_125984	3.0981	1.6314	0.000187555
cg16769027	MME	NM_007287;NM_000902;NM_007288;NM_007289	3.0956	1.6302	0.000742109
cg20055861	MAP2K5	NM_145160;NM_002757	3.0917	1.6284	0.000249972
cg12123059	NA		3.0911	1.6281	0.000279522
cg10163211	NA		3.0898	1.6275	0.000606411
cg26148644	NA		3.0897	1.6275	0.00012309
cg22317385	NA		3.0892	1.6273	4.86566e-05
cg21674018	FECH	NM_000140;NM_001012515	3.0799	1.6229	0.000351453
cg20776362	SV2C	NM_001297716	3.0781	1.6221	0.000592065
cg01170124	ISCU	NM_213595;NM_014301	3.0747	1.6204	0.000610507
cg02007288	GTF2E2	NM_002095	3.0732	1.6198	0.00279497
cg10552473	NA		3.0731	1.6197	0.000117921
cg07713288	NA		3.0708	1.6186	0.000158659
cg06056332	LY9	NM_001033667;NM_001261456;NM_002348;NM_001261457;NM_001033667;NM_001261456;NM_002348;NM_001261457	3.07	1.6183	0.000452986
cg02196386	ZBTB24	NM_014797	3.0699	1.6182	0.000389535
cg17161520	TBC1D10C	NM_198517	3.0692	1.6179	0.000266043
cg23977519	NA		3.0635	1.6152	0.000551458
cg25831233	POLR2J	NM_006234	3.0619	1.6144	0.0405465
cg17349330	NA		3.0614	1.6142	0.00183172
cg14597739	LTA	NM_000595;NM_001159740;NM_001159740	3.0566	1.6119	0.00308051
cg01947239	TNNT3	NM_006757;NM_001297646;NM_001042781;NM_001042780;NM_001042782	3.0563	1.6118	0.00591679
cg26632446	HPS5	NM_007216;NM_181508;NM_181507	3.0521	1.6098	0.000469945
cg10117330	NA		3.0518	1.6096	0.0013705
cg09806013	NA		3.0517	1.6096	0.0119996
cg01410116	SERPINB9P1	NR_033851	3.0486	1.6082	0.000471045
cg18005079	NA		3.0457	1.6068	0.00166444
cg15365795	NA		3.0413	1.6047	0.000219095
cg22700246	NA		3.0412	1.6047	7.79416e-05
cg26283496	NA		3.0411	1.6046	0.00146311
cg18566452	NMNAT3	NM_001200047;NM_178177	3.0402	1.6042	0.000656663
cg00661777	PIK3CG	NM_002649	3.0396	1.6039	0.000290033
cg27377289	NA		3.0378	1.603	0.000934831
cg07920076	TGIF2-C20orf24	NM_001199535	3.0371	1.6027	0.00116681
cg12190917	VRK2	NM_001288838;NM_001288837	3.0369	1.6026	0.00201023
cg07462448	CASP7	NM_033340;NM_033339;NM_033338;NM_001227	3.0325	1.6005	0.000281792
cg18728029	NA		3.0311	1.5998	0.000632193
cg10948353	GCNT1	NM_001097634;NM_001097633;NM_001490	3.0273	1.5981	0.000414532
cg10839320	DNAH6	NM_001370	3.0267	1.5977	0.000237781
cg25990556	DEPTOR	NM_001283012;NM_022783	3.0261	1.5975	0.00278695
cg11135489	NSMCE1	NM_145080	3.0206	1.5948	9.30073e-05
cg04661335	KCNAB1	NM_001308217;NM_172160;NM_003471;NM_172159;NM_001308222	3.0205	1.5948	0.000644267
cg20687262	SFMBT2	NM_001029880;NM_001018039	3.0199	1.5945	0.000309035
cg10145533	NA		3.0187	1.5939	0.001536
cg01128298	NA		3.0181	1.5936	0.000255858
cg03393261	EML6	NM_001039753	3.018	1.5936	0.000202176
cg20043176	NA		3.0171	1.5932	0.000145273
cg04317318	NA		3.0169	1.593	0.000384415
cg06257110	METTL9	NM_001077180;NM_005849;NM_016025	3.0144	1.5919	0.000159313
cg09433254	LOC285740	NR_027113	3.012	1.5907	0.00462495
cg17124440	TNIK	NM_001161560;NM_015028;NM_001161563;NM_001161562;NM_001161561;NM_001161566;NM_001161565;NM_001161564	3.0085	1.589	0.00179053
cg06300318	C1orf101	NM_173807;NM_001130957;NM_001242340	3.0069	1.5883	0.000244993
cg12146023	MARCH1	NM_001166373	3.0056	1.5876	0.000510931
cg15903956	NA		3.0037	1.5867	0.000182152
cg20270835	PUS10	NM_144709	3.0002	1.5851	0.000381503
cg14286363	NA		2.9991	1.5845	0.00531563
cg07586956	NA		2.9973	1.5837	0.000531123
cg27554953	SCML4	NM_001286408;NM_198081	2.9966	1.5833	0.000102803
cg08822897	NA		2.9933	1.5817	0.0215665
cg22457641	MARCH1	NM_001166373	2.9931	1.5816	0.000296024
cg22557167	ERCC6L2	NM_020207	2.992	1.5811	0.000339007
cg19286773	NPLOC4	NM_017921	2.9907	1.5805	0.001922
cg06456847	ARID5B	NM_001244638;NM_032199	2.9898	1.5801	0.000517772
cg02953942	DLEU2	NR_002612	2.9885	1.5794	0.00274398
cg19190593	LY86	NM_004271;NR_026970	2.9861	1.5783	0.00270092
cg22160073	TRIM34	NM_130389;NM_021616;NM_130390;NM_001003819;NM_001003827	2.9856	1.578	0.00236215
cg23328210	NA		2.9845	1.5775	0.000879533
cg26692003	IQSEC1	NM_001134382	2.9844	1.5774	0.0107166
cg11180237	NA		2.9834	1.5769	0.000164993
cg03526142	SLFN12L	NM_001145027;NM_001145027	2.9826	1.5766	0.000671635
cg26006351	GAS7	NM_201433	2.9825	1.5765	0.000486458
cg10931884	KCNIP1	NM_001034837;NM_014592;NM_001034838	2.981	1.5758	0.0388978
cg17055489	LOC285740	NR_027113	2.9809	1.5758	0.00672799
cg16736889	ACSM5	NM_017888	2.9805	1.5755	0.0115984
cg10630015	IRF4	NR_046000;NM_002460;NM_001195286	2.9803	1.5755	0.000327773
cg08854628	LINC00243	NR_130726	2.9797	1.5752	0.00129314
cg14705821	PIK3R5	NM_001251855;NM_001251853;NM_001251852;NM_001251851;NM_001142633	2.9796	1.5751	0.00045032
cg22222858	RECK	NM_021111	2.9794	1.575	0.000351815
cg08264265	SP110	NM_001185015;NM_001005176;NM_007237;NM_001278453;NM_001278452;NM_001278451	2.9792	1.5749	0.000736843
cg01384075	C10orf76	NM_024541	2.9767	1.5737	0.00271096
cg17587997	FYN	NM_002037	2.9753	1.573	0.00165905
cg08409347	NA		2.9748	1.5728	0.000689718
cg26611815	GNG2	NM_001243774;NM_001243773;NM_053064	2.9725	1.5717	0.000263154
cg06397732	MICU2	NM_152726	2.9713	1.5711	0.000324913
cg04684809	NA		2.9702	1.5706	0.000116819
cg13279847	CREM	NM_001267563;NM_001267562;NR_051975;NR_051974;NR_051973;NM_183013;NM_181571;NM_183012;NM_183011;NM_001881;NM_183060	2.9696	1.5703	0.000560867
cg07737558	SLC9A9	NM_173653	2.9692	1.5701	0.00141228
cg18011672	NA		2.9677	1.5694	0.000165876
cg07387310	NA		2.9637	1.5674	0.000396842
cg13113349	NA		2.9634	1.5673	0.000312423
cg23545734	LOC100506801	NR_038404;NM_001113348	2.9628	1.567	0.00112358
cg03323030	NA		2.9619	1.5665	0.00109069
cg08783988	ARID5B	NM_001244638;NM_032199	2.9611	1.5661	2.12658e-05
cg25126728	NSMCE1	NM_145080	2.9597	1.5655	0.000114288
cg11906021	NA		2.9571	1.5642	0.000687934
cg17810849	NA		2.9549	1.5631	0.000213015
cg03983540	ZNF341	NR_104259;NM_001282933;NM_032819;NM_001282935	2.9548	1.5631	0.00108008
cg09179723	FLOT1	NM_005803	2.9533	1.5623	3.1912e-05
cg08227501	C20orf196	NM_001303479;NM_001303477;NM_152504;NM_001303478	2.9527	1.562	0.00197873
cg20075442	ABCG1	NM_207627;NM_207629;NM_004915;NM_016818;NM_207174;NM_207628	2.95	1.5607	0.00110047
cg08107784	SNX24	NM_014035	2.9499	1.5607	0.000397864
cg05607089	NA		2.9491	1.5603	0.000531869
cg03722295	NA		2.9486	1.56	0.000393426
cg04207180	NA		2.9477	1.5596	0.00058075
cg15287611	NA		2.9461	1.5588	0.000373537
cg13371681	NA		2.9457	1.5586	0.0318552
cg06754309	NA		2.9435	1.5575	0.00124804
cg07248223	CCR7	NM_001838	2.9421	1.5569	0.00240707
cg08169020	ZFP36L1	NM_004926	2.9418	1.5567	0.000646766
cg20805133	PDCD1	NM_005018	2.9417	1.5566	0.000202107
cg10250426	NA		2.9399	1.5558	0.000227609
cg24885369	RNASET2	NM_003730	2.9397	1.5557	0.000319437
cg24202390	NA		2.9386	1.5551	0.00049426
cg08627527	KIAA0430	NM_001184999;NM_001184998;NM_014647	2.938	1.5548	0.00164253
cg13429095	NA		2.9367	1.5542	0.00112778
cg16272981	LPCAT1	NM_024830	2.9363	1.554	0.0277955
cg02203737	NA		2.9346	1.5531	0.00180556
cg18556939	FAM107B	NM_031453;NM_001282695	2.9338	1.5528	0.00619791
cg15991124	KIAA0355	NM_014686	2.9313	1.5516	0.000513201
cg15375836	DIS3L2	NR_046477;NR_046476;NM_001257282;NM_152383;NM_001257281	2.9311	1.5515	0.00232073
cg16219283	LTA	NM_000595;NM_001159740;NM_001159740	2.9307	1.5512	0.00259758
cg14677380	CMTM7	NM_181472;NM_138410	2.929	1.5504	0.00124697
cg26562691	PRKCB	NM_002738;NM_212535	2.9286	1.5502	0.000683074
cg16990516	GIMAP8	NM_175571	2.9266	1.5492	0.000371863
cg11940526	NA		2.9266	1.5492	0.00058935
cg26749761	CACNA1A	NM_023035;NM_001127222;NM_001174080;NM_000068;NM_001127221	2.9255	1.5487	0.00600426
cg11866391	ATP2B2	NM_001683;NM_001001331	2.9244	1.5482	0.000765807
cg03917666	NA		2.9242	1.548	0.00054925
cg09919947	LINC00299	NR_034135	2.9231	1.5475	0.000223853
cg12459932	RUNX3	NM_001031680	2.922	1.547	0.0102546
cg10149070	NA		2.9214	1.5466	0.000140646
cg05776323	ADAMTS4	NM_005099	2.9204	1.5461	0.00034945
cg17768768	CARD11	NM_032415	2.9177	1.5448	0.0304086
cg11703784	NA		2.9175	1.5447	0.000697678
cg01727495	NA		2.9169	1.5444	0.000563957
cg12532216	NA		2.913	1.5425	0.000278357
cg20904702	LOC100506801	NR_038404;NM_001113348	2.9119	1.542	0.000339361
cg08817540	HHLA2	NM_007072	2.9091	1.5405	0.00204892
cg26387254	ST18	NM_014682	2.9073	1.5397	8.2358e-05
cg23651889	LPP	NM_001167672;NM_001167671;NM_005578	2.9068	1.5394	0.00393112
cg07182084	LRRK1	NM_024652	2.9068	1.5394	0.000588823
cg06456315	KDM4B	NM_015015	2.9055	1.5388	0.000413611
cg12639019	NA		2.9044	1.5382	0.00135446
cg14146207	NA		2.903	1.5375	0.000705933
cg09800500	BCAT1	NM_005504	2.9028	1.5374	0.000697754
cg07706695	NA		2.9026	1.5373	0.00112516
cg06879681	ARHGEF10	NM_014629	2.9022	1.5371	0.0402687
cg13525276	TSHR	NM_001018036;NM_001142626;NM_000369	2.902	1.5371	0.000484452
cg11283403	UPF1	NM_001297549;NM_002911	2.9015	1.5368	0.00955357
cg02156723	NA		2.8999	1.536	0.000531524
cg21929481	GLB1	NM_001079811;NM_000404;NM_001135602	2.8984	1.5353	0.000270815
cg17869789	NA		2.8967	1.5344	9.7626e-05
cg14792774	TXNDC11	NM_015914;NM_001303447	2.8951	1.5336	0.00015013
cg25145728	RPL13	NM_000977;NM_001243131;NM_001243130;NM_033251	2.8949	1.5335	0.00908529
cg20513976	LIME1	NM_017806	2.8942	1.5332	0.00183611
cg12682228	NA		2.8941	1.5331	0.000836946
cg10384676	PRLR	NM_000949	2.894	1.5331	0.000193147
cg09994678	NA		2.8934	1.5328	0.000163548
cg14931884	DIP2C	NM_014974	2.8923	1.5322	0.00454528
cg09753321	NA		2.8923	1.5322	0.000234493
cg00024269	DLEU1	NR_109974	2.8915	1.5318	0.000500913
cg23828876	PCYT1A	NM_005017	2.8905	1.5313	0.000390335
cg12240358	HOMER2	NM_199330;NM_004839;NM_199332;NM_199331	2.8895	1.5308	0.000425823
cg13245380	NA		2.888	1.5301	0.000175219
cg00007809	2002-09-01	NM_001282972;NM_001282973;NM_001008492;NM_001008491;NM_004404;NM_006155	2.8876	1.5299	0.000291432
cg09576161	NA		2.8876	1.5299	0.000452334
cg10179694	LPP	NM_001167671;NM_001167672;NM_005578	2.8846	1.5284	0.00180848
cg00321459	NA		2.8837	1.5279	0.000783744
cg04348441	TDRD1	NM_198795	2.8819	1.527	0.000272542
cg10063403	RNASET2	NM_003730	2.8816	1.5269	0.000179519
cg10011158	NA		2.8816	1.5269	0.000787399
cg09221159	NA		2.8808	1.5265	0.000345738
cg03496294	LINC01091	NR_027105;NR_027106	2.8795	1.5258	0.000216308
cg06252055	LOC338694	NR_104161	2.8792	1.5256	0.0127301
cg00293644	DCDC2B	NM_001099434	2.8771	1.5246	0.00254417
cg18148314	ACOT7	NM_181864;NM_007274	2.8759	1.524	0.000555447
cg17843665	MIPEP	NM_005932	2.8753	1.5237	0.000411041
cg15130132	LOC100506801	NR_038404;NM_001113348	2.8701	1.5211	0.000364507
cg26043924	NA		2.8681	1.5201	0.00120809
cg22957235	NA		2.8679	1.52	0.000682088
cg15248119	NA		2.8677	1.5199	0.000256951
cg21400303	NA		2.8661	1.5191	0.002132
cg17533118	NA		2.8659	1.519	0.000610549
cg01423773	NA		2.8648	1.5184	0.000185276
cg01882126	DDX10	NM_004398	2.8638	1.5179	0.00300199
cg06617636	ZFP36L1	NM_004926	2.8631	1.5176	0.000268652
cg08757868	BACH2	NM_021813;NM_001170794	2.8627	1.5174	0.00120518
cg10802833	TNS3	NM_022748	2.8627	1.5174	0.000486484
cg11843935	CCAT1	NR_108049	2.8603	1.5162	0.000805003
cg06120527	NA		2.86	1.516	0.000617807
cg05275732	NA		2.8576	1.5148	0.000393122
cg06983939	SNX29P1	NR_045011	2.8547	1.5133	0.0024295
cg06238667	KIF13B	NM_015254	2.8537	1.5128	0.00346768
cg11427164	NA		2.8526	1.5123	0.00154237
cg11818811	SNX27	NM_030918	2.8521	1.512	0.00516267
cg17754737	ZNRF2	NM_147128	2.8518	1.5119	0.000271915
cg21918145	FOXP1-AS1	NR_126463;NM_001244812;NM_001244816;NM_001244808;NM_032682;NM_001244810;NM_001012505	2.8487	1.5103	0.00161057
cg01884851	LZTFL1	NM_001276378;NM_001276379	2.8475	1.5097	0.000326189
cg00038503	TNIP3	NM_024873;NM_001128843;NM_001244764	2.8471	1.5095	0.000231318
cg14900902	NA		2.8468	1.5094	0.00019233
cg25913761	SEMA4B	NM_020210	2.8462	1.509	0.0023198
cg26630577	NA		2.845	1.5084	0.00264769
cg23403797	PVT1	NR_003367	2.8446	1.5082	0.000252299
cg19853612	LOC101927379	NR_109881	2.8445	1.5082	0.00150338
cg24984777	ATP6V0A1	NM_005177;NM_001130021;NM_001130020	2.8443	1.5081	0.000269694
cg04212842	LINC01599	NR_131171	2.8436	1.5077	0.000338758
cg20414443	NA		2.8436	1.5077	0.0015998
cg06930314	NA		2.8435	1.5077	0.000172245
cg08565003	ZCCHC14	NM_015144	2.8427	1.5073	0.00872545
cg03834411	JPH3	NM_020655	2.8424	1.5071	0.0376681
cg01685380	NA		2.842	1.5069	0.00111356
cg20169450	CMKLR1	NM_004072;NM_001142343;NM_001142344	2.8393	1.5055	0.00440382
cg16063783	RUNX3	NM_001031680	2.839	1.5054	0.000523469
cg05951984	TPCN2	NM_139075	2.8379	1.5048	0.00047271
cg10665789	ITPKB	NM_002221	2.8363	1.504	0.00258249
cg11958949	ZBTB2	NM_020861	2.8361	1.5039	0.000489195
cg25133951	NA		2.836	1.5039	0.000524128
cg02484781	MMP20	NM_004771	2.8337	1.5027	0.00429844
cg02789354	NA		2.833	1.5024	0.000307597
cg19661645	ADD1	NM_176801;NM_001119;NM_014189;NM_014190;NM_001286645	2.8315	1.5015	0.00292342
cg03040241	NA		2.8285	1.5	0.00081241
cg12323063	MAP2K6	NM_002758	-2.8285	-1.5	0.00138331
cg02205401	SEC31A	NM_001077208;NM_001077207;NM_001077206;NM_016211;NM_014933;NM_001300744;NM_001300745;NM_001191049	-2.8286	-1.5001	0.000376477
cg00446046	NA		-2.8286	-1.5001	6.3835e-05
cg27317813	CCND2	NM_001759	-2.8287	-1.5001	0.0001158
cg08415138	TNKS	NM_003747	-2.8287	-1.5001	0.000769006
cg04304036	SLC7A6	NM_001076785;NM_003983;NM_032178	-2.829	-1.5003	0.000415982
cg21176211	NA		-2.8291	-1.5003	0.0016395
cg05226335	CTTN	NM_138565;NM_005231	-2.8292	-1.5004	0.000545789
cg04342877	NA		-2.8293	-1.5005	0.000295315
cg17676225	LIMK2	NM_005569;NM_001031801;NM_016733	-2.8294	-1.5005	0.000975153
cg26766847	RBM20	NM_001134363	-2.8295	-1.5006	0.00160343
cg19572324	NA		-2.8295	-1.5006	0.000697314
cg07104513	GAB2	NM_080491	-2.8297	-1.5007	0.000124967
cg22108311	LRRC41	NM_006369	-2.8297	-1.5006	0.000203239
cg11518102	RBM47	NM_019027;NM_001098634	-2.8297	-1.5006	0.000602563
cg11340328	NA		-2.8297	-1.5006	0.000139857
cg01229658	NA		-2.8297	-1.5006	0.000418272
cg21188370	NA		-2.8299	-1.5007	0.000277894
cg25401182	PVT1	NR_003367	-2.83	-1.5008	0.000416742
cg04046364	AVIL	NM_006576	-2.8304	-1.501	0.00147752
cg01550012	LOC101927787	NR_125944	-2.8304	-1.501	0.000442067
cg06462970	NUDT7	NM_001243657;NM_001105663;NM_001243661;NM_001243660	-2.8304	-1.501	0.00220799
cg00956064	NA		-2.8305	-1.5011	0.000326215
cg16529102	ELMSAN1	NM_001043318;NM_194278	-2.8311	-1.5013	0.00671925
cg16458455	ERCC3	NM_001303416;NM_001303418;NM_000122	-2.8313	-1.5015	0.000230967
cg04705280	NA		-2.8313	-1.5015	0.00118234
cg09341374	NA		-2.8314	-1.5015	0.000671497
cg13798109	UIMC1	NM_001199297;NM_016290;NM_001199298	-2.8316	-1.5016	0.000262676
cg06430695	NA		-2.8318	-1.5017	0.00030868
cg12195441	NA		-2.8321	-1.5019	0.000179031
cg11239458	SLAIN1	NM_001242868;NM_001040153;NM_001242869;NM_001242870;NM_144595;NM_001242871	-2.8322	-1.5019	0.00111236
cg01130978	PDF	NM_022341;NM_032382	-2.8326	-1.5021	8.81769e-05
cg25790365	HDC	NM_002112	-2.8328	-1.5022	0.000510296
cg09044537	NA		-2.8328	-1.5022	0.00094956
cg02997962	C20orf26	NM_015585;NM_016652;NM_001167816	-2.8329	-1.5023	0.000311648
cg00418190	ELK3	NM_005230	-2.8329	-1.5023	0.0497965
cg27514631	LINC01038	NR_125785	-2.8329	-1.5023	0.000172007
cg00808150	PRCP	NM_005040;NM_199418	-2.8331	-1.5024	0.000311658
cg13602831	SLC12A6	NM_005135;NM_001042497;NM_133647;NM_001042494;NM_001042495;NM_001042496	-2.8332	-1.5024	0.00231239
cg21975684	ANKRD13A	NM_033121	-2.8337	-1.5027	6.00655e-05
cg05046068	ANKRD54	NM_138797;NR_036556;NR_030395	-2.8337	-1.5027	0.000356641
cg16053299	ITGAL	NM_002209;NM_001114380	-2.8337	-1.5027	0.000204623
cg16535257	FAM87B	NR_103536	-2.834	-1.5028	0.00024049
cg05876699	LOC101929140	NR_120423	-2.8343	-1.503	0.000708753
cg08557970	RPS6KA2	NM_021135;NM_001006932	-2.8343	-1.503	0.000202315
cg27334311	FIBP	NM_198897;NM_004214;NM_006848	-2.8344	-1.503	0.000231993
cg10530883	IRX1	NM_024337;NM_024337	-2.8344	-1.503	0.00984942
cg02639080	TRIM27	NM_006510	-2.8346	-1.5032	7.1718e-05
cg24966406	TRIB3	NM_021158	-2.8347	-1.5032	0.000646701
cg20759375	C12orf79	NR_046159;NR_046160;NM_001256375;NM_001256374;NM_001256373	-2.8349	-1.5033	0.000220129
cg05596126	NA		-2.8349	-1.5033	0.000818288
cg17729836	NA		-2.835	-1.5034	0.000877323
cg01284262	NOS1AP	NM_014697;NM_001164757	-2.8352	-1.5034	0.000446129
cg06943590	NA		-2.8353	-1.5035	0.00186178
cg13202175	MOK	NM_014226;NM_001272011	-2.8357	-1.5037	0.000620294
cg20567408	PCID2	NM_001258213;NM_001127203;NM_001127202;NM_001258212;NM_018386	-2.8359	-1.5038	0.000514812
cg05425326	GINS3	NM_001126130;NM_001126129;NM_022770	-2.8362	-1.5039	0.000230107
cg04976987	AGBL4	NM_032785	-2.8364	-1.5041	0.000582088
cg26273312	MIR548G	NR_031662;NM_032359;NM_182909;NM_001042459	-2.8364	-1.5041	5.07239e-05
cg19174634	COG1	NM_018714	-2.8365	-1.5041	0.000198757
cg10236264	PDE4B	NM_001037341;NM_002600;NM_001297440;NM_001297441;NM_001037340	-2.8365	-1.5041	0.000214668
cg16515952	NA		-2.8365	-1.5041	0.0011934
cg09138892	FLJ90757	NR_026857	-2.8378	-1.5048	0.000428688
cg16279861	NA		-2.8378	-1.5048	0.000511417
cg20888074	NA		-2.8379	-1.5048	0.000169689
cg15155922	NA		-2.838	-1.5049	0.000123501
cg05098037	RPTOR	NM_001163034;NM_020761	-2.8381	-1.5049	0.00218092
cg26175771	AZU1	NM_001700	-2.8382	-1.505	0.000388413
cg25853622	LPP	NM_005578;NM_001167671;NM_001167672	-2.8383	-1.505	0.000860714
cg14989616	NA		-2.8383	-1.505	0.000275849
cg19849873	ERN1	NM_001433	-2.8386	-1.5052	0.000371458
cg12293984	NA		-2.8388	-1.5053	9.48262e-05
cg23843946	MGAM	NM_004668	-2.8389	-1.5054	0.000357507
cg11466109	PACSIN1	NM_001199583;NM_020804	-2.839	-1.5054	0.0496545
cg09953946	TNS3	NM_022748	-2.8392	-1.5055	0.00105441
cg12330118	GTF3C2	NM_001035521;NM_001521	-2.8393	-1.5055	0.000600627
cg14050233	NA		-2.8395	-1.5056	0.000241776
cg17556527	CHKA	NM_212469;NM_001277	-2.8397	-1.5058	0.000241376
cg14768260	MROH6	NM_001100878	-2.8397	-1.5057	0.000496233
cg15223191	RANBP9	NM_005493	-2.8401	-1.5059	0.00191708
cg17207736	SLC45A4	NM_001080431	-2.8403	-1.5061	0.000214946
cg05880730	TRIM14	NM_033219;NM_014788	-2.8404	-1.5061	0.00132494
cg06540311	SEL1L3	NM_001297594;NM_015187;NM_001297592	-2.8405	-1.5061	0.000694573
cg01104724	NA		-2.8405	-1.5062	0.00135917
cg01973456	NA		-2.8406	-1.5062	0.00195184
cg03499808	ARHGEF17	NM_014786	-2.8407	-1.5062	0.00679388
cg20663241	PNOC	NM_006228;NM_001284244	-2.8407	-1.5062	0.000272691
cg05507566	CRIM1	NM_016441	-2.8408	-1.5063	0.000358931
cg20654462	NA		-2.8411	-1.5065	0.000508581
cg14772366	ANKRD28	NM_015199	-2.8412	-1.5065	0.0001114
cg10742370	MCPH1	NM_001172575;NM_001172574;NM_024596	-2.8412	-1.5065	0.000252559
cg23926598	NA		-2.8412	-1.5065	0.000213241
cg08632716	NA		-2.8413	-1.5065	0.000411258
cg20744362	C22orf34	NR_026997	-2.8414	-1.5066	0.0159319
cg10901323	SHROOM3	NM_020859	-2.8414	-1.5066	0.000670941
cg23979983	NA		-2.8416	-1.5067	0.00171101
cg06889108	CPEB4	NM_030627	-2.8418	-1.5068	0.000161595
cg08136863	MIIP	NM_021933	-2.8418	-1.5068	0.000717737
cg02906707	PCSK6	NM_002570;NM_001291309;NM_138319;NM_138324;NM_138323;NM_138325;NM_138322	-2.8419	-1.5069	0.000268792
cg01440934	MKNK1	NR_024174;NM_003684;NR_024176;NM_001135553;NM_198973	-2.8424	-1.5071	0.000665214
cg00776381	EVI5	NM_005665;NM_001308248	-2.8425	-1.5072	0.000261743
cg04195852	NA		-2.8427	-1.5073	0.000943427
cg15679282	MYH10	NM_005964;NM_001256095;NM_001256012	-2.8428	-1.5073	0.000220723
cg16814786	NCOA4	NM_005437;NM_001145263;NM_001145261;NM_001145262;NM_001145260	-2.8429	-1.5073	0.000871559
cg08400159	ZMYND8	NM_183048;NM_183047;NR_024594;NM_012408	-2.8429	-1.5074	0.000192629
cg20391668	NA		-2.8433	-1.5076	0.000153035
cg02041484	NRF1	NM_005011	-2.8434	-1.5076	0.00116946
cg08317046	TBC1D2	NR_051978;NM_018421;NM_001267571	-2.8434	-1.5076	0.000665544
cg06466659	IKZF2	NM_001079526;NM_016260	-2.8435	-1.5077	0.0023068
cg13619781	NOS1AP	NM_014697;NM_001164757	-2.8435	-1.5077	0.0001477
cg16732654	AATK	NM_001080395	-2.8437	-1.5078	0.000587626
cg07647459	KCNT2	NM_001287820;NM_001287819;NM_198503	-2.8438	-1.5078	0.000274877
cg12953621	ATP5G2	NM_005176;NM_001002031	-2.8439	-1.5079	0.00044008
cg15652719	NA		-2.8439	-1.5079	0.000102499
cg13226095	NA		-2.844	-1.5079	0.000400358
cg04795186	ADCY2	NM_020546	-2.8441	-1.508	0.000705494
cg27320774	C19orf54	NM_198476	-2.8444	-1.5081	0.000677628
cg01606650	NA		-2.8444	-1.5081	7.11724e-05
cg09880969	ASPH	NM_001164751;NM_001164752;NM_032468;NM_001164753;NM_001164755;NM_032466;NM_001164754;NM_001164750;NM_004318	-2.8445	-1.5082	0.000207501
cg10918527	NOD1	NM_006092	-2.8445	-1.5082	0.00013462
cg11267315	FSIP1	NM_152597	-2.8448	-1.5083	0.000226937
cg08930993	CTAGE5	NM_203354;NM_005930;NM_001247989;NM_203355;NM_203356;NM_001247988;NM_001247990	-2.8449	-1.5084	0.0102505
cg05148931	NA		-2.8449	-1.5084	0.00080748
cg18703361	NA		-2.8449	-1.5084	0.00289438
cg03082779	ZMYND8	NM_183048;NR_024594;NM_183047;NM_012408	-2.8451	-1.5085	0.000579147
cg01269326	MAP3K4	NM_001291958;NR_120425;NM_006724;NM_005922;NM_001301072	-2.8453	-1.5086	0.0103065
cg18377603	NA		-2.8456	-1.5087	0.000646475
cg19433762	LOC100130331	NR_027247	-2.8457	-1.5088	0.000266304
cg05575594	SEC23B	NM_001172745;NM_006363;NM_001172746;NM_032985;NM_032986	-2.8457	-1.5088	0.000542714
cg17231969	LRRC8C	NM_032270	-2.8459	-1.5089	0.000686531
cg25728685	ZSCAN12	NR_028077	-2.8462	-1.509	0.00561303
cg18010131	AMPD3	NM_001025389;NM_001025390;NM_000480	-2.8464	-1.5091	0.000456076
cg09568451	RAB31	NM_006868	-2.8464	-1.5091	0.000438073
cg00163198	SNX19	NM_001301089;NM_014758	-2.8465	-1.5092	0.000225162
cg00989806	NDUFA10	NM_004544	-2.8466	-1.5092	0.000503359
cg01697902	CTSG	NM_001911	-2.8469	-1.5094	0.000611781
cg26973029	NA		-2.847	-1.5095	0.000512364
cg25348888	NA		-2.847	-1.5095	0.000733852
cg15132282	NA		-2.8472	-1.5095	0.000226776
cg05057534	BRE	NM_199192;NM_199193;NM_199191;NM_004899;NM_199194	-2.8473	-1.5096	0.000338024
cg11200845	NA		-2.8479	-1.5099	0.000450122
cg05408837	LMAN2	NM_006816	-2.848	-1.5099	0.00116862
cg19317869	SORD	NR_034039;NM_003104	-2.8481	-1.51	0.000120236
cg08322440	NA		-2.8483	-1.5101	0.000828079
cg15005248	LOC101060498	NR_121640;NR_121641	-2.8487	-1.5103	0.000519503
cg12759361	NA		-2.8487	-1.5103	0.000306954
cg15291952	NA		-2.8487	-1.5103	0.00132715
cg06230805	AGPAT3	NM_001037553;NM_020132	-2.8488	-1.5103	0.000406484
cg02648658	HECTD1	NM_015382	-2.8488	-1.5104	0.00043068
cg17491920	GLIPR2	NR_104641;NR_104640;NR_104639;NR_104638;NR_104637;NM_001287011;NM_001287012;NM_022343;NM_001287010;NM_001287014;NM_001287013	-2.8489	-1.5104	0.00106827
cg21281638	C7orf26	NM_024067;NM_001303039	-2.849	-1.5105	0.000171585
cg12633154	RNF39	NM_170769;NM_025236	-2.849	-1.5105	0.00473152
cg11292438	TPPP3	NM_016140;NM_015964	-2.8491	-1.5105	0.000667335
cg06897127	NA		-2.8496	-1.5107	0.000295123
cg14602393	NA		-2.8497	-1.5108	0.00606614
cg23498739	NA		-2.8498	-1.5108	0.000770981
cg14209922	NA		-2.85	-1.511	0.000492057
cg21515785	FAM174A	NM_198507	-2.8502	-1.5111	0.00120649
cg11083848	TTLL5	NM_015072	-2.8502	-1.511	0.000321592
cg06664104	NA		-2.8503	-1.5111	0.000932056
cg03278564	NA		-2.8506	-1.5113	0.00051098
cg09357350	FNDC3B	NM_001135095;NM_022763	-2.8508	-1.5113	0.000678994
cg24616460	MYLK4	NM_001012418	-2.8508	-1.5114	0.000419323
cg03926751	KLHL8	NM_020803	-2.851	-1.5115	0.000371608
cg14932313	CTSG	NM_001911	-2.8511	-1.5115	0.000417944
cg01276321	AIM1	NM_001624	-2.8512	-1.5116	0.000422482
cg07954091	NCOR2	NM_006312;NM_001077261;NM_001206654	-2.8512	-1.5116	0.000660231
cg24887178	RFWD2	NM_001286644;NM_001001740;NM_022457	-2.8512	-1.5116	0.0012028
cg25011396	UBR5	NM_001282873;NM_015902	-2.8512	-1.5116	0.000175646
cg23261343	RUNX2	NM_001015051;NM_001024630;NM_004348	-2.8513	-1.5116	0.000184455
cg23240927	TOLLIP	NM_019009	-2.8513	-1.5116	0.000176779
cg01727180	FAM47E	NM_001242936	-2.8514	-1.5117	0.000192686
cg13603332	SLC44A1	NM_080546	-2.8514	-1.5117	0.000911568
cg22263379	SSRP1	NM_003146	-2.8514	-1.5117	0.000225246
cg15020926	ADCY3	NM_004036	-2.8517	-1.5118	0.00174942
cg25083411	NA		-2.8519	-1.5119	0.00100969
cg23696618	SERPINB10	NM_005024	-2.8522	-1.5121	0.000901889
cg00817529	SULT1A1	NM_177536	-2.8523	-1.5121	0.000114229
cg07838035	SUSD4	NM_017982;NM_001037175	-2.8523	-1.5121	0.000324686
cg06340304	NA		-2.8523	-1.5121	3.97014e-05
cg23189410	ZIC4	NM_032153;NM_003412	-2.8525	-1.5122	0.00205577
cg07210669	S100P	NM_005980	-2.8527	-1.5123	0.000483621
cg05624376	DHRS9	NM_005771;NM_001142270;NM_199204;NM_001142271	-2.8529	-1.5124	0.000121131
cg11952493	MPP7	NM_173496	-2.8529	-1.5124	0.000572497
cg25555787	TREML4	NM_198153;NM_198153	-2.853	-1.5125	0.0237265
cg12331776	NA		-2.853	-1.5125	0.000313248
cg20300794	DGKD	NM_152879;NM_003648	-2.8532	-1.5126	0.000345306
cg26701826	SGMS2	NM_001136258;NM_152621;NM_001136257;NM_152621	-2.8532	-1.5126	0.000491359
cg08185095	STAU2	NM_001164380;NM_001164381;NM_014393;NM_001164382;NM_001164385;NM_001164384;NM_001164383	-2.8532	-1.5126	9.10346e-05
cg00361264	CHIT1	NM_001256125;NM_003465;NM_001270509;NM_001256125;NM_003465;NM_001270509;NR_045785;NR_045784	-2.8535	-1.5127	0.000676976
cg23606722	ANKLE2	NM_015114;NM_015114	-2.8537	-1.5128	0.000231232
cg13401893	RNF39	NM_170769;NM_025236	-2.8538	-1.5129	0.00195414
cg16305292	NA		-2.8538	-1.5129	0.000213544
cg08047233	RERE	NM_001042681;NM_012102	-2.8542	-1.5131	0.000451691
cg25990696	NA		-2.8544	-1.5132	0.000178616
cg08928675	FBXL18	NM_024963	-2.8545	-1.5133	0.0039988
cg00066854	NA		-2.8546	-1.5133	0.0015445
cg07823315	DRAM1	NM_018370	-2.855	-1.5135	9.9454e-05
cg09453768	FRMPD2	NM_001018071	-2.8553	-1.5136	0.000317905
cg14476266	NAGK	NM_017567	-2.8553	-1.5137	0.00105146
cg13387131	SPG20	NM_015087;NM_001142296;NM_001142295;NM_001142294	-2.8554	-1.5137	0.000559375
cg09543943	NA		-2.8554	-1.5137	0.00340313
cg08303418	NA		-2.8556	-1.5138	0.000242612
cg01407861	MICALCL	NM_032867	-2.8559	-1.5139	0.000283852
cg15931138	NA		-2.856	-1.514	0.0016587
cg00391741	TPRA1	NM_001142646;NM_001136053	-2.8561	-1.514	0.000296585
cg07486119	BRAT1	NM_152743	-2.8563	-1.5141	0.000121343
cg00388871	DNAJC5	NM_025219	-2.8563	-1.5142	0.000732522
cg00385640	FER1L6	NM_001039112	-2.8563	-1.5141	0.000997188
cg12239530	PISD	NM_014338	-2.8563	-1.5141	0.00154537
cg19767339	ITGB3BP	NM_014288	-2.8565	-1.5143	0.000223767
cg24590565	THRB	NM_001252634;NM_000461;NM_001128176;NM_001128177	-2.8565	-1.5142	0.000317919
cg07298177	NA		-2.8565	-1.5142	0.00117942
cg16436762	PIWIL4	NM_152431	-2.8566	-1.5143	0.000785258
cg18242593	NA		-2.8567	-1.5144	0.000537604
cg07427130	UBR4	NM_020765	-2.8568	-1.5144	0.000311171
cg27250236	C6orf138	NM_001013732	-2.8571	-1.5146	0.01069
cg16283183	LIMD1	NM_014240	-2.8572	-1.5146	0.000204022
cg09303642	NFE2	NM_006163;NM_001136023	-2.8572	-1.5146	0.000130184
cg13510318	FAM53B	NM_014661	-2.8573	-1.5147	0.000417745
cg07846697	PLAU	NM_002658;NM_001001791;NM_001145031;NM_001001791;NM_001145031;NM_002658	-2.8574	-1.5147	0.000124764
cg24134472	NA		-2.8574	-1.5147	0.00372604
cg20940969	PLXDC2	NM_032812;NM_001282736	-2.8575	-1.5148	0.000409846
cg10653357	SOX2-OT	NR_075091;NR_075092;NR_075093;NR_075089;NR_004053;NR_075090	-2.8575	-1.5147	0.000192807
cg23976263	C5orf42	NM_023073	-2.8576	-1.5148	0.00017362
cg17151012	NA		-2.8577	-1.5149	0.000675102
cg24004483	NA		-2.8579	-1.515	0.00261656
cg08130060	PLEKHM1	NR_027782;NR_027774;NM_014798	-2.858	-1.515	0.000565984
cg06182278	NA		-2.858	-1.515	0.000160447
cg17816847	ATXN1	NM_001128164;NM_000332	-2.8581	-1.515	0.000372836
cg04250118	NAA16	NM_018527;NM_001110798;NM_024561	-2.8581	-1.515	0.000193412
cg00637299	MANEA-AS1	NR_104136	-2.8582	-1.5151	0.00128807
cg12823039	CEACAM1	NM_001184815;NM_001184813;NM_001712;NM_001205344;NM_001184816;NM_001024912;NR_073180;NR_073179	-2.8583	-1.5151	0.000210001
cg08473752	NLK	NM_016231	-2.8584	-1.5152	0.000336891
cg17675992	NA		-2.8587	-1.5153	0.000105283
cg14877649	DCT	NM_001129889;NM_001922	-2.8588	-1.5154	0.000510315
cg16641029	TNS3	NM_022748	-2.8588	-1.5154	0.00117326
cg11017106	NA		-2.8589	-1.5155	0.000448651
cg25618765	NA		-2.8594	-1.5157	0.00105197
cg13827496	NA		-2.8595	-1.5158	0.00030075
cg03337475	SLC45A4	NM_001286646	-2.8599	-1.516	6.91327e-05
cg11338116	CREB3L4	NR_045658;NM_130898;NM_001255980;NM_001255979;NM_001255978;NM_001255981	-2.86	-1.516	0.000311973
cg05092891	DOPEY2	NM_005128	-2.86	-1.516	0.000155173
cg01950511	TRAF3IP1	NM_015650;NM_001139490	-2.86	-1.516	0.000824142
cg09400037	NA		-2.8603	-1.5162	0.000588297
cg16395527	NA		-2.8605	-1.5163	0.000286491
cg20147290	NUP210L	NM_001159484;NM_207308;NM_001159484;NM_207308	-2.8606	-1.5163	0.000259283
cg11976752	AZIN1-AS1	NR_126339;NR_126338	-2.8611	-1.5166	0.000206211
cg16788865	NA		-2.8611	-1.5166	0.000119774
cg17825943	TULP2	NM_003323	-2.8612	-1.5166	0.000995027
cg17444090	NA		-2.8612	-1.5166	0.00294123
cg01462207	POLE	NM_006231	-2.8614	-1.5167	0.00765312
cg26873329	NA		-2.8615	-1.5168	0.00102907
cg21570464	SLC26A1	NM_134425	-2.8618	-1.5169	0.000499031
cg08701832	ANKS6	NM_173551	-2.8619	-1.517	0.000850049
cg03794801	SLFN12L	NM_001145027	-2.8619	-1.517	0.000492896
cg03354651	NDUFS8	NM_002496	-2.862	-1.517	0.000340367
cg11061419	NA		-2.862	-1.517	0.000250136
cg06259934	ZMIZ1	NM_020338	-2.8626	-1.5173	0.00306168
cg25079915	TMEM37	NM_183240	-2.8628	-1.5174	0.000139366
cg22854795	ALPK3	NM_020778	-2.8629	-1.5175	0.000448511
cg13623137	NA		-2.863	-1.5175	0.00034014
cg01283625	NA		-2.8631	-1.5176	0.000167506
cg02403137	NA		-2.8634	-1.5177	0.000563241
cg08374298	NA		-2.8634	-1.5177	0.00212868
cg16124410	ITFG1	NM_030790;NM_001305002	-2.8635	-1.5178	0.000264612
cg15919833	CAST	NM_001750;NM_001042441;NM_173060;NM_001042444;NM_001042445;NM_001042442;NM_173061;NM_001042446;NM_173063;NM_001042440;NM_001042443	-2.8636	-1.5178	0.000337772
cg14086364	SLC36A3	NM_001145017;NM_181774	-2.864	-1.5181	0.00047082
cg05244443	NA		-2.864	-1.518	0.00047027
cg03258257	ZNF276	NR_110128;NM_152287;NR_110122;NR_110126;NM_004913	-2.8641	-1.5181	0.000279464
cg25668052	GLG1	NR_027265;NR_027264;NM_001145666;NM_012201;NM_001145667	-2.8642	-1.5181	0.000604301
cg03291835	COL4A1	NM_001845	-2.8643	-1.5182	0.000273585
cg15328937	LOC101929452	NR_110252	-2.8644	-1.5182	0.00156118
cg26080153	TM9SF4	NM_014742	-2.8644	-1.5182	0.000594942
cg23600372	NA		-2.8644	-1.5182	0.000552813
cg22297448	D2HGDH	NR_109778;NM_152783;NM_001287249	-2.8647	-1.5184	0.000844976
cg19822755	YPEL3	NM_031477;NM_001145524	-2.8647	-1.5184	0.000386586
cg21333406	GRK4	NM_001004057;NM_182982;NM_001004056	-2.8652	-1.5186	0.000592364
cg07462235	LPL	NM_000237	-2.8652	-1.5186	0.000165876
cg17370272	UQCRFS1	NM_006003	-2.8653	-1.5187	0.000120053
cg10566978	NA		-2.8655	-1.5188	0.000351362
cg25210026	NA		-2.8655	-1.5188	0.000372266
cg05353702	LINC00114	NR_027066;NR_027065	-2.8656	-1.5188	0.000135639
cg19776847	NA		-2.8657	-1.5189	0.000705846
cg17656213	PNMAL2	NM_020709;NM_001205281	-2.8659	-1.519	0.000275314
cg14225532	TRAF3IP2-AS1	NR_034109;NR_034108;NM_001164281;NM_147686;NM_147200	-2.8661	-1.5191	0.00148068
cg20150812	GSN	NM_001127667;NM_198252;NM_001127664;NM_001127663;NM_001127662;NM_001127666;NM_001127665	-2.8664	-1.5193	4.02069e-05
cg03616753	LINC01605	NR_121621	-2.8665	-1.5193	0.000291107
cg02116383	NA		-2.867	-1.5196	0.000162951
cg06193788	DPY19L3	NM_001172774;NR_046201	-2.8671	-1.5196	0.00033995
cg00901982	NA		-2.8673	-1.5197	0.000418205
cg15768138	CXCR1	NM_000634	-2.8674	-1.5197	0.000200213
cg24812349	MKL1	NM_001282662;NM_020831;NM_001282661	-2.8674	-1.5198	0.000239837
cg24211388	AIF1	NM_032955;NM_001623;NM_004847	-2.8675	-1.5198	0.000281961
cg25092495	NA		-2.8675	-1.5198	0.000765431
cg12031641	LINC01358	NR_110626	-2.8677	-1.5199	0.00148935
cg02176715	OR3A2	NM_002551	-2.8677	-1.5199	0.000542724
cg26725604	PCAT18	NR_024259	-2.8677	-1.5199	0.000636029
cg04358770	NA		-2.8679	-1.52	0.00053125
cg09451159	MYO5A	NM_000259;NM_001142495	-2.8682	-1.5201	0.000163529
cg13869274	LOC101928253	NR_125853	-2.8683	-1.5202	0.000515627
cg03473745	NA		-2.8683	-1.5202	0.000862756
cg05941378	PPIB	NM_000942	-2.8684	-1.5202	0.00031416
cg09854615	NA		-2.8684	-1.5202	0.00041445
cg15860257	NA		-2.8684	-1.5202	0.000425875
cg15723222	BCAS3	NM_001099432;NM_017679	-2.8685	-1.5203	0.000350952
cg22255432	LOC101929319	NR_110248	-2.8685	-1.5203	0.00113308
cg07488141	TNS3	NM_022748	-2.8685	-1.5203	0.00108905
cg08298852	TBC1D9	NM_015130	-2.8687	-1.5204	0.000109477
cg10207553	SPG21	NM_001127889;NM_001127890;NM_016630	-2.8689	-1.5205	0.000623784
cg12222398	D2HGDH	NM_152783	-2.869	-1.5205	0.00250661
cg16942632	CAMKK2	NM_172215;NM_172216;NM_006549;NM_172214;NM_153499;NM_153500;NM_172226	-2.8691	-1.5206	0.000274965
cg23379698	KREMEN1	NM_001039570;NM_032045	-2.8691	-1.5206	0.000164112
cg18721145	MIB1	NM_020774	-2.8691	-1.5206	0.000149003
cg22533424	RASSF3	NR_040718;NM_178169	-2.8692	-1.5206	0.000120082
cg25897519	NA		-2.8692	-1.5207	0.000389234
cg05538032	ABCG1	NM_207627;NM_207629;NM_004915;NM_016818;NM_207174;NM_207628	-2.8693	-1.5207	0.0015043
cg19203304	COL4A1	NM_001845	-2.8693	-1.5207	0.000266084
cg25835376	NA		-2.8693	-1.5207	0.000221183
cg07549449	PFDN1	NM_002622	-2.8695	-1.5208	0.000955918
cg07245057	NA		-2.8697	-1.5209	0.0342468
cg07409200	C13orf30	NM_182508	-2.8699	-1.521	0.000789885
cg06706156	NA		-2.8705	-1.5213	0.000440223
cg12836863	BRCA2	NM_000059	-2.8707	-1.5214	0.00241774
cg13321166	MS4A3	NM_006138;NM_001031666;NM_001031809	-2.8707	-1.5214	0.000317866
cg16170087	CYP1B1-AS1	NR_027252	-2.8709	-1.5215	0.000928492
cg16812044	ENO1	NM_001428	-2.8711	-1.5216	0.000667588
cg15916331	BBX	NM_001142568;NM_001276286;NM_020235	-2.8712	-1.5216	0.000134148
cg00873453	RGSL1	NM_001137669	-2.8712	-1.5217	0.00032331
cg01621593	NA		-2.8712	-1.5216	0.000192431
cg18671743	FCHSD2	NM_014824	-2.8713	-1.5217	0.00122949
cg01538969	DHX16	NM_001164239;NM_003587	-2.8714	-1.5218	0.000438425
cg10326379	TARID	NR_109982	-2.8714	-1.5218	0.000188175
cg12610862	NA		-2.8714	-1.5218	0.000207365
cg20904977	UBAP1	NM_016525;NM_001171204;NM_001171203;NR_033243;NM_001171202;NM_001171201	-2.8715	-1.5218	0.000303752
cg19342782	HHLA3	NM_001036646;NM_030816;NR_027404;NM_001031693;NM_001036645	-2.8717	-1.5219	0.00154967
cg06650246	MAPKAPK2	NM_032960;NM_004759	-2.8717	-1.5219	0.00102247
cg07677920	YPEL2	NM_001005404	-2.872	-1.522	0.000604254
cg09303831	RNF213	NM_020954;NM_001256071	-2.8721	-1.5221	0.000681014
cg13217238	TNIP3	NM_024873;NM_001128843;NM_001244764	-2.8722	-1.5222	0.000551071
cg16149992	WDHD1	NM_001008396;NM_007086	-2.8722	-1.5222	0.000792143
cg23206289	TEX101	NM_031451	-2.8726	-1.5223	0.000583589
cg02743146	NA		-2.8728	-1.5225	0.00077623
cg27550692	CLEC7A	NM_197954;NR_125336;NM_197950;NM_197947;NM_022570;NM_197949;NM_197948	-2.873	-1.5226	9.9982e-05
cg08223235	BCL2	NM_000633	-2.8732	-1.5227	0.000157609
cg20768919	NA		-2.8732	-1.5227	0.000775607
cg24923516	CYP27C1	NM_001001665	-2.8733	-1.5227	0.000559475
cg08055123	NA		-2.8733	-1.5227	0.000233234
cg21826784	AGTRAP	NM_001040194;NM_001040197;NM_001040195;NM_001040196;NM_020350	-2.8734	-1.5228	0.000506715
cg00240229	BTN3A3	NM_001242803;NM_197974;NM_006994	-2.8734	-1.5228	0.000362516
cg08894588	NA		-2.8734	-1.5227	0.000306842
cg09455342	NA		-2.8734	-1.5228	0.00131673
cg16671160	NA		-2.8736	-1.5229	0.000542715
cg04977856	FOXN3	NM_001085471	-2.8737	-1.5229	0.000511088
cg13071069	IQSEC1	NM_001134382;NM_014869	-2.8737	-1.5229	0.000765124
cg01944288	NTNG2	NM_032536	-2.8737	-1.5229	0.000244553
cg00765705	NCOR2	NM_006312;NM_001077261	-2.8739	-1.523	0.000333981
cg22048292	NA		-2.8739	-1.523	0.000273839
cg10641505	SENP1	NM_001267594;NM_001267595;NR_051992;NR_051991	-2.874	-1.5231	9.54081e-05
cg21979250	RECQL5	NM_004259;NM_001003715;NM_001003716	-2.8742	-1.5232	0.000139132
cg19497523	TMPRSS9	NM_182973	-2.8743	-1.5232	0.00742095
cg13817046	NA		-2.8744	-1.5233	0.000471882
cg05791656	HDAC4	NM_006037	-2.8746	-1.5234	0.000536071
cg20642178	NA		-2.8748	-1.5234	0.000155288
cg10750832	NA		-2.8748	-1.5235	0.000414653
cg25394179	NA		-2.8748	-1.5235	0.00149205
cg10460838	ATP1B3	NM_001679	-2.8749	-1.5235	0.000701225
cg04841160	NA		-2.8749	-1.5235	0.000250793
cg21450618	KCCAT333	NR_110014;NR_110015	-2.8751	-1.5236	0.000737
cg02144770	NA		-2.8751	-1.5236	0.000403885
cg16539848	NA		-2.8754	-1.5238	0.000338911
cg02265742	NA		-2.8755	-1.5238	0.000364828
cg20283498	CDH23	NM_052836;NM_022124	-2.8757	-1.5239	0.000394498
cg21401636	NA		-2.8757	-1.5239	0.000722637
cg13358038	RAD52	NM_001297421;NM_001297419;NM_134424;NR_123713;NM_001297421;NM_001297419;NM_134424;NR_123713	-2.8759	-1.524	0.00052899
cg25643154	SYTL3	NM_001242395;NM_001242394;NM_001242384;NM_001009991	-2.8761	-1.5241	0.000348396
cg15766651	NA		-2.8762	-1.5241	0.000216322
cg18259123	RAD50	NM_005732;NM_005732	-2.8763	-1.5242	0.000144926
cg00783877	NA		-2.8764	-1.5243	0.000466314
cg13012653	CAST	NM_173061;NM_001750;NM_001042441;NM_173060;NM_001042444;NM_001042445;NM_001042442;NM_001042446;NM_173063;NM_001042440;NM_001042443	-2.8765	-1.5243	0.000160273
cg12523066	NA		-2.8772	-1.5247	0.000238382
cg20645939	ARL11	NM_138450	-2.8773	-1.5247	0.000257796
cg27428551	TMEM120B	NM_001080825	-2.8773	-1.5247	0.000434425
cg26834879	NA		-2.8774	-1.5248	0.000460679
cg13846195	SESN1	NM_014454	-2.8776	-1.5249	0.000375384
cg07710874	AFF3	NM_001025108;NM_002285	-2.8777	-1.5249	0.000753895
cg23999621	TBC1D7	NM_001143966;NM_001143965;NM_016495;NM_001258457;NM_001143964;NM_001143966;NM_001143965;NM_016495;NM_001258457;NM_001143964	-2.8777	-1.5249	0.000907488
cg18046575	NA		-2.8782	-1.5252	0.00102058
cg00200629	ERCC6L2	NM_020207	-2.8783	-1.5252	0.000267535
cg10787639	PDSS2	NM_020381	-2.8787	-1.5254	2.7664e-05
cg10430742	NA		-2.8787	-1.5254	0.000177821
cg16951984	NA		-2.879	-1.5256	0.000534805
cg15033199	SLC1A3	NM_001289940;NM_001289939;NM_004172;NM_001166695	-2.8794	-1.5257	0.000558764
cg06772267	NA		-2.8795	-1.5258	0.00030075
cg20874718	FAM189A1	NM_015307	-2.8798	-1.526	0.010727
cg14794592	ITGAL	NM_002209;NM_001114380	-2.8801	-1.5261	0.00102491
cg13318817	NA		-2.8802	-1.5262	0.000670354
cg21186452	RNF11	NM_014372	-2.8803	-1.5262	0.000383254
cg05181799	NR1I2	NM_003889;NM_033013;NM_022002;NM_003889;NM_033013	-2.8804	-1.5263	0.0109396
cg23560026	SMCO4	NM_020179	-2.8805	-1.5263	0.000769965
cg21403806	EXT1	NM_000127	-2.8807	-1.5264	0.000172553
cg09195148	LINC01107	NR_037809	-2.881	-1.5266	0.000677739
cg16879796	NOS1AP	NM_014697;NM_001164757	-2.8811	-1.5266	0.000166588
cg22846250	RICTOR	NM_152756;NM_001285439;NM_001285440	-2.8814	-1.5268	0.00049801
cg02774666	TRAPPC9	NM_001160372;NM_031466	-2.8817	-1.5269	0.00165929
cg26738423	RAB3C	NM_138453	-2.8818	-1.527	6.67293e-05
cg01178099	NA		-2.882	-1.5271	0.000447947
cg12452334	NA		-2.8821	-1.5271	0.00047504
cg04651583	NA		-2.8822	-1.5271	0.000352204
cg25935979	PIWIL4	NM_152431	-2.8824	-1.5273	0.000381735
cg21585477	MIR1284	NR_031697;NM_001244816;NM_001244808;NM_032682;NM_001244810;NM_001012505	-2.8825	-1.5273	0.000210061
cg14586387	CTDP1	NM_048368;NM_004715;NM_001202504	-2.883	-1.5276	0.000207473
cg01110839	SLC39A13	NM_001128225;NM_152264	-2.883	-1.5276	0.000273456
cg11261237	NA		-2.883	-1.5276	0.00236317
cg20722452	AGFG1	NM_001135189;NM_001135188;NM_001135187;NM_004504	-2.8831	-1.5276	0.000144469
cg24403649	NA		-2.8832	-1.5277	0.000305213
cg05506665	NA		-2.8834	-1.5278	0.000439362
cg05020922	NA		-2.8834	-1.5278	0.000585349
cg23825057	RILPL1	NM_178314	-2.8835	-1.5278	0.000397104
cg11614621	NA		-2.8839	-1.528	0.00407299
cg04843813	FNDC3B	NM_022763	-2.8841	-1.5281	0.0010016
cg12633968	SPIRE1	NM_001128627;NM_001128626;NM_020148	-2.8842	-1.5282	0.00018334
cg06780634	NA		-2.8842	-1.5282	0.000491836
cg25967384	MARC1	NM_022746	-2.8843	-1.5282	0.00111419
cg20636248	NA		-2.8843	-1.5282	0.000110872
cg26661122	LOC101926913	NR_110185	-2.8845	-1.5283	0.00110674
cg18105134	PROZ	NM_003891	-2.8845	-1.5283	0.0260749
cg13657972	NA		-2.8847	-1.5284	0.000407375
cg18763727	BCKDHA	NM_001164783;NM_000709	-2.8851	-1.5286	0.00024137
cg05602531	SNAP91	NM_001242792;NM_014841;NM_001242793;NM_001242794;NM_001256718;NM_001256717	-2.8851	-1.5286	0.00554875
cg01887834	PIWIL4	NM_152431	-2.8852	-1.5287	0.000270792
cg27195146	NA		-2.8854	-1.5288	0.000405469
cg00949930	CCDC141	NM_173648	-2.8855	-1.5288	0.000208326
cg07433706	UBASH3B	NM_032873	-2.8856	-1.5289	0.0202211
cg11886620	ZNF362	NM_152493	-2.8857	-1.5289	0.000482965
cg12587185	NA		-2.8858	-1.529	0.000256823
cg27611015	NA		-2.8859	-1.529	0.000267757
cg02172262	NA		-2.886	-1.5291	0.0016297
cg11324504	SLC16A8	NM_013356	-2.8862	-1.5292	0.000477634
cg09774226	NA		-2.8863	-1.5292	0.000279365
cg13371705	CACNA1C	NM_001129844;NM_001129827;NM_001129839;NM_001129834;NM_001129841;NM_000719;NM_001129830;NM_001167625;NM_001129843;NM_001167624;NM_001129835;NM_001129837;NM_001167623;NM_001129840;NM_199460;NM_001129833;NM_001129832;NM_001129829;NM_001129846;NM_001129836;NM_001129838;NM_001129831;NM_001129842	-2.8865	-1.5293	0.000481418
cg24938761	MOBKL2A	NM_130807	-2.8865	-1.5293	0.000240926
cg02861309	NA		-2.8865	-1.5293	0.00183205
cg13959708	BNIP2	NM_004330	-2.8867	-1.5294	0.000152214
cg14464508	FGGY	NM_001278224;NM_018291;NM_001244714;NM_001113411;NR_103473	-2.8869	-1.5295	0.00062826
cg03714884	AFF1	NM_001166693	-2.887	-1.5296	0.000423404
cg27421385	RNF145	NM_001199383;NM_001199380	-2.8871	-1.5296	0.000752589
cg13413719	NA		-2.8873	-1.5297	0.00298518
cg19597640	TIMP4	NM_003256;NM_003178;NM_133625	-2.8879	-1.53	0.000378965
cg06807315	TTN-AS1	NR_038271;NR_038272;NR_031666	-2.8879	-1.53	0.00017769
cg08203845	C1orf21	NM_030806	-2.888	-1.5301	0.000144399
cg21347949	GALNT2	NM_001291866;NM_001291866	-2.8885	-1.5303	0.000140073
cg23530232	H6PD	NM_004285;NM_001282587	-2.8885	-1.5303	0.00047588
cg12573158	ENTHD1	NM_152512	-2.8886	-1.5304	0.000368224
cg16390637	SLX4IP	NM_001009608	-2.8886	-1.5304	0.00210812
cg16353907	IDI1	NM_004508;NR_027709;NR_027708;NR_024629;NR_024628	-2.889	-1.5306	0.000145681
cg05022557	CAMTA1	NM_015215	-2.8891	-1.5306	0.00039755
cg02579959	FLJ42289	NR_028140;NR_028139	-2.8893	-1.5307	0.000310517
cg20908200	NA		-2.8898	-1.531	0.00652298
cg07510387	C3orf67	NM_198463	-2.8899	-1.531	0.000741168
cg01600676	FAM168A	NM_015159;NM_001286051;NM_001286050	-2.89	-1.5311	0.000535238
cg07946387	NA		-2.8901	-1.5311	0.00081848
cg03251110	NA		-2.8903	-1.5312	0.000135674
cg22850788	LYN	NM_002350;NM_001111097	-2.8905	-1.5313	0.000863977
cg13221508	APP	NM_001136016;NM_001136131;NM_001204302;NM_001136129;NM_001136130;NM_000484;NM_001204303;NM_001204301;NM_201414;NM_201413	-2.8906	-1.5314	0.000222478
cg03418231	FGD4	NM_001304481	-2.8906	-1.5314	0.000127045
cg18355337	GP6	NM_001083899;NM_016363	-2.8906	-1.5314	0.0204699
cg20697025	NA		-2.8906	-1.5314	0.000438756
cg26578983	KIAA0513	NM_014732	-2.8907	-1.5314	0.00279358
cg26344426	NA		-2.8909	-1.5315	0.000746933
cg01479396	SHBG	NR_027463;NM_133491	-2.891	-1.5315	0.000372773
cg26446161	NA		-2.891	-1.5316	0.000357661
cg20749424	AATK	NM_001080395	-2.8912	-1.5317	0.00196888
cg01620416	UQCC1	NM_018244;NM_199487;NM_001184977	-2.8912	-1.5317	0.000587529
cg13283952	NA		-2.8912	-1.5316	0.000382492
cg05993759	NA		-2.8913	-1.5317	0.000188899
cg14080592	NA		-2.8913	-1.5317	0.000600777
cg09884706	ZNF143	NM_001282656;NM_003442;NM_001282657	-2.8915	-1.5318	0.00118609
cg03143046	NA		-2.8915	-1.5318	0.000716137
cg15379858	CSGALNACT1	NR_024040;NM_018371	-2.8916	-1.5319	0.00334151
cg12789080	NA		-2.8916	-1.5319	0.000146989
cg20103416	LINC00239	NR_026774	-2.8918	-1.5319	0.00111606
cg08939373	C11orf41	NM_012194	-2.8919	-1.532	0.000488091
cg24926276	LRG1	NM_052972	-2.8922	-1.5322	0.000455724
cg23098693	FAM46C	NM_017709	-2.8923	-1.5322	0.000208176
cg11050793	NCOR2	NM_006312;NM_001077261	-2.8923	-1.5322	0.00228611
cg03322353	MAML3	NM_018717	-2.8925	-1.5323	0.000307204
cg04339360	KLF5	NM_001730	-2.8926	-1.5323	0.00010938
cg18835596	MYB	NM_001161660;NM_005375;NM_001161656;NM_001161659;NM_001130172;NM_001161657;NM_001161658;NM_001130173	-2.8929	-1.5325	0.00128989
cg05604874	NA		-2.8929	-1.5325	0.000240926
cg19343611	NA		-2.893	-1.5325	0.00142499
cg08982816	LOC101929154	NR_105012	-2.8931	-1.5326	0.00227722
cg04355430	NA		-2.8931	-1.5326	0.000490584
cg23494572	IQCE	NM_001287501;NM_001287502;NM_001287500;NM_001287499;NM_152558	-2.8935	-1.5328	0.000126632
cg02731880	SNX1	NM_003099;NM_148955;NM_001242933	-2.8937	-1.5329	0.00055914
cg05025071	EMR1	NM_001974	-2.8938	-1.533	0.000557675
cg22777962	UBASH3B	NM_032873	-2.8938	-1.533	0.000599589
cg13753423	EGR3	NM_001199880;NM_004430;NM_001199881	-2.8939	-1.533	0.000132185
cg20703530	LOC102724539	NR_125998	-2.8939	-1.533	0.000241538
cg11839815	MGLL	NM_007283;NM_001003794	-2.8939	-1.533	0.000691812
cg06865136	NA		-2.8939	-1.533	0.00038445
cg01723892	NA		-2.894	-1.5331	0.000415216
cg16533146	MRPS35	NM_021821	-2.8941	-1.5331	0.000384572
cg05066250	NA		-2.8942	-1.5332	0.00121488
cg04773652	NA		-2.8943	-1.5332	0.000159229
cg07787407	NA		-2.8945	-1.5333	0.000346632
cg06799805	TESC	NR_031766;NM_001168325;NM_017899	-2.8946	-1.5333	0.000439795
cg08992189	HK1	NM_033496;NM_033497;NM_033498;NM_033500	-2.8948	-1.5334	0.00165736
cg04399899	RAPGEF2	NM_014247;NM_014247	-2.895	-1.5335	0.000336114
cg06858541	NA		-2.895	-1.5336	6.14907e-05
cg08913813	ZNF618	NM_133374	-2.8953	-1.5337	0.000413627
cg04945422	NA		-2.8955	-1.5338	0.00133908
cg06532933	NA		-2.8958	-1.534	0.000542492
cg08800144	NA		-2.8961	-1.5341	0.00129827
cg14463959	NA		-2.8961	-1.5341	0.00156548
cg05200313	SLC24A4	NM_153646;NM_153648;NM_153647	-2.8962	-1.5342	0.000366618
cg19536610	CS	NM_004077	-2.8964	-1.5343	0.000169574
cg22755445	IL1R1	NM_000877	-2.8966	-1.5344	0.000141686
cg18797132	FAM162A	NM_014367	-2.8967	-1.5344	0.000188087
cg08036703	NA		-2.8968	-1.5345	0.000327752
cg21588982	NA		-2.8968	-1.5344	0.000411083
cg09126588	FAM151B	NM_205548	-2.897	-1.5346	0.000243038
cg17976697	PI3	NM_002638	-2.897	-1.5346	0.00102336
cg00344307	FNDC3B	NM_022763;NM_001135095	-2.8971	-1.5346	0.000143542
cg03589235	NA		-2.8971	-1.5346	0.00102785
cg27425853	UCK2	NM_012474	-2.8972	-1.5347	9.51075e-05
cg22446784	NA		-2.8973	-1.5347	0.0256144
cg12862395	FMNL2	NM_052905	-2.8975	-1.5348	8.20868e-05
cg04452020	PDE4D	NM_001197219;NM_006203;NM_001197218;NM_001104631;NM_001165899	-2.8977	-1.5349	0.00396135
cg10667561	THUMPD3-AS1	NR_027007	-2.8978	-1.535	0.000123429
cg08358041	FAM200B	NM_001145191	-2.898	-1.5351	0.000214572
cg23395836	NA		-2.8981	-1.5351	0.000907071
cg13415961	NA		-2.8982	-1.5352	5.22292e-05
cg24257098	NA		-2.8982	-1.5351	0.000264915
cg19356022	SHC1	NM_003029;NM_001130041;NM_001130040;NM_183001	-2.8984	-1.5353	0.000330409
cg22265539	XRN2	NM_012255	-2.8984	-1.5353	0.00015211
cg25553730	CUX1	NM_001202543;NM_001202545;NM_001913;NM_001202544;NM_001202546;NM_181500;NM_181552	-2.8985	-1.5353	0.000611001
cg09820525	STK4	NM_006282	-2.8986	-1.5353	0.000272897
cg05264786	NA		-2.8988	-1.5355	0.000483948
cg03651951	NA		-2.8989	-1.5355	0.000157919
cg08493063	NA		-2.8989	-1.5355	0.000822841
cg21088438	SLC10A1	NM_003049	-2.899	-1.5356	0.000186246
cg15033222	LDAH	NR_104233;NM_001282722;NM_001282721;NM_021925;NM_001282719;NM_001282720;NM_001282723;NM_001282724	-2.8997	-1.5359	0.000830613
cg26227957	KIAA0090	NM_015047	-2.8998	-1.5359	0.000704862
cg11538718	NA		-2.8999	-1.536	0.000408751
cg26786893	HSD17B12	NM_016142	-2.9001	-1.5361	0.000276156
cg17000067	KIF1B	NM_015074	-2.9002	-1.5361	0.000514497
cg22459179	NA		-2.9002	-1.5361	0.00107149
cg03830899	ST5	NM_139157;NM_005418;NM_213618	-2.9004	-1.5362	0.000209686
cg04936009	NA		-2.9009	-1.5365	0.000158766
cg08617194	SETD8	NM_020382	-2.9011	-1.5366	0.000523677
cg03450844	GIMAP1	NM_130759	-2.9013	-1.5367	0.013612
cg09068998	ABLIM3	NM_001301027;NM_014945;NM_001301015;NM_001301018;NM_001301028	-2.9014	-1.5368	0.00110319
cg04784321	CCDC88C	NM_001080414	-2.9016	-1.5369	0.00267945
cg26019173	STX5	NM_003164;NM_001244666	-2.9016	-1.5368	0.000593738
cg21908039	NA		-2.9017	-1.5369	0.000157475
cg06271011	NA		-2.9019	-1.537	0.000302507
cg13289413	FAM167A	NM_053279	-2.902	-1.537	0.0494449
cg14746387	NA		-2.902	-1.5371	0.000227952
cg20369140	NA		-2.9024	-1.5372	0.000220415
cg11913565	NA		-2.9024	-1.5372	0.000546475
cg21602257	PLTP	NM_182676;NM_006227	-2.9026	-1.5373	0.000367528
cg13233583	CLEC12A	NM_001207010;NM_001300730;NM_201623;NM_138337	-2.9027	-1.5374	0.000324906
cg26335752	WAC	NM_016628;NM_100486;NM_100264	-2.903	-1.5376	0.00131417
cg21571073	ZBTB16	NM_006006;NM_001018011	-2.903	-1.5376	0.000133655
cg23581252	NA		-2.9032	-1.5376	0.000342921
cg23283063	SLC16A7	NM_001270623;NM_001270622	-2.9036	-1.5378	0.000142283
cg15138245	NA		-2.9036	-1.5378	0.0439855
cg11853249	LOC105376360	NR_131187	-2.9037	-1.5379	0.000877096
cg15137408	WDR73	NR_130944;NR_130947;NR_130946;NR_130945;NM_032856	-2.9037	-1.5379	0.000373382
cg04755363	DNM2	NM_001005362;NM_001005360;NM_004945;NM_001190716;NM_001005361	-2.9038	-1.5379	0.000124434
cg16097772	LYZ	NM_000239	-2.9039	-1.538	0.00084089
cg24799894	FAM227B	NM_152647	-2.9044	-1.5383	0.00063716
cg17348029	NA		-2.9046	-1.5383	0.00028888
cg05143156	NA		-2.9046	-1.5384	0.000642931
cg07769015	SLC45A4	NM_001080431	-2.9047	-1.5384	0.0005214
cg17126294	MACC1	NM_182762	-2.9048	-1.5384	0.000602369
cg05093638	ACOT13	NM_001160094;NM_018473	-2.9049	-1.5385	0.000272572
cg00454592	NA		-2.9053	-1.5387	0.000131042
cg12859802	RASA3	NM_007368	-2.9055	-1.5388	0.00035633
cg06822102	NA		-2.9056	-1.5388	0.000119646
cg13350370	CPQ	NM_016134	-2.9057	-1.5389	0.000225388
cg17777792	NA		-2.9057	-1.5389	0.000297157
cg10932166	ZFHX3	NM_001164766;NM_006885	-2.9059	-1.539	0.00138036
cg13007187	NA		-2.9059	-1.539	0.00105868
cg01187055	OSBPL9	NR_036662;NM_148909;NM_148908;NM_148906;NM_024586	-2.9061	-1.5391	0.000754151
cg05834342	ZNF641	NM_001172681;NM_001172682;NM_152320	-2.9061	-1.5391	0.000586294
cg09417547	NA		-2.9061	-1.5391	0.000377876
cg04937481	NA		-2.9061	-1.5391	0.000763229
cg22013864	ZDHHC14	NM_024630;NM_153746	-2.9063	-1.5392	0.00176353
cg03948938	RXRA	NM_002957	-2.9064	-1.5392	0.00164436
cg17474383	ABTB2	NM_145804	-2.9065	-1.5393	0.000223298
cg11510999	ITGB7	NM_000889	-2.9066	-1.5394	0.000195171
cg05679504	ELMO1	NM_001206480;NM_014800;NM_001206482	-2.9071	-1.5396	0.000306933
cg20847110	LOC401127	NR_026854	-2.9073	-1.5397	0.00052305
cg06193952	THRAP3	NM_005119	-2.9073	-1.5397	0.00048366
cg12213763	NA		-2.9073	-1.5397	0.00030751
cg01258108	NA		-2.9074	-1.5397	0.00203285
cg13007701	DLC1	NM_182643	-2.9075	-1.5398	0.000299636
cg04213390	NA		-2.9075	-1.5398	0.000214953
cg05261452	ANO10	NM_001204834;NM_001204833;NM_001204832;NM_018075;NM_001204831	-2.9078	-1.5399	0.000238669
cg24514600	PVT1	NR_003367	-2.9078	-1.5399	0.000824187
cg00959864	DEPDC7	NM_001077242;NM_139160	-2.9082	-1.5401	0.000250286
cg04075726	NA		-2.9083	-1.5402	0.000331626
cg08783253	AOC2	NM_001158;NM_009590	-2.9084	-1.5402	0.000690973
cg05716544	MEOX1	NM_004527;NM_001040002;NM_013999	-2.9084	-1.5402	0.00144088
cg22721871	PIK3R1	NM_181523	-2.9085	-1.5403	6.78665e-05
cg16133636	RAB31	NM_006868	-2.9087	-1.5404	0.000937874
cg19999116	NA		-2.9087	-1.5404	0.000305846
cg07811690	NA		-2.9088	-1.5404	0.000592007
cg19705285	NA		-2.9095	-1.5408	0.000823462
cg05180756	IPO13	NM_014652	-2.9098	-1.5409	0.00108964
cg24378952	ADCY9	NM_001116	-2.9099	-1.541	0.00126649
cg00561025	DNAL4	NM_005740	-2.9099	-1.541	0.000629082
cg15287806	ZMYND11	NM_006624;NM_212479;NM_001161482	-2.9099	-1.541	0.000145836
cg23362032	NA		-2.9101	-1.5411	6.95225e-05
cg13984330	NA		-2.9101	-1.5411	0.000862984
cg17768741	ANGEL2	NM_001300755;NM_001300757;NM_001300758;NM_144567;NM_001300753;NR_125333	-2.9103	-1.5412	0.000278527
cg01566692	SMG1	NM_015092	-2.9105	-1.5413	0.000117872
cg06903512	PREX1	NM_020820	-2.9106	-1.5413	0.000720411
cg15377871	CEBPE	NM_001805;NM_001805	-2.9107	-1.5414	0.000259376
cg27114796	IGF2BP3	NM_006547	-2.911	-1.5415	0.000298325
cg27440986	VILL	NM_015873	-2.9111	-1.5415	0.00208007
cg26434370	FAM18A	NM_001079512	-2.9114	-1.5417	0.000887424
cg18779314	DHRS4L2	NM_198083;NM_001193637;NM_001193636;NM_001193635	-2.9115	-1.5417	0.00585564
cg01986936	DOCK2	NM_004946	-2.9117	-1.5419	0.000218622
cg25019025	RPS6KA2	NM_021135;NM_001006932	-2.9118	-1.5419	0.000205452
cg15928459	ZNF425	NM_001001661	-2.9118	-1.5419	0.00157381
cg03878292	NA		-2.9118	-1.5419	0.000266058
cg07409383	CWC27	NM_001297645;NM_001297644;NM_005869	-2.9121	-1.5421	0.000218529
cg03182214	GMDS	NM_001253846;NM_001500	-2.9122	-1.5421	0.000224807
cg27263465	HDAC4	NM_006037	-2.9123	-1.5422	0.00011988
cg16469266	NA		-2.9124	-1.5422	0.000328966
cg09520857	ANO7	NM_001001891	-2.9127	-1.5424	0.00226316
cg10941211	SH3TC2	NM_024577	-2.9129	-1.5424	0.000150842
cg26598162	RASSF2	NM_014737	-2.913	-1.5425	0.000451807
cg06784305	NA		-2.9131	-1.5425	0.000207937
cg14559744	NA		-2.9131	-1.5425	0.000414924
cg01473676	CNNM4	NM_020184	-2.9132	-1.5426	0.000811076
cg21814550	NA		-2.9132	-1.5426	0.000223888
cg04612941	NA		-2.9132	-1.5426	0.000484704
cg05641051	TEX41	NR_033870	-2.9133	-1.5426	0.000841455
cg23725163	NEK7	NM_133494	-2.9134	-1.5427	0.000553446
cg09302678	NA		-2.9134	-1.5427	0.00090529
cg14360073	EYS	NM_001292009;NM_001142800	-2.9135	-1.5428	0.000348134
cg25801976	KIAA0146	NM_001080394	-2.9135	-1.5427	0.0012611
cg06620529	TRIM9	NM_015163;NM_052978	-2.9135	-1.5428	0.000397175
cg21508192	HECTD4	NM_001109662	-2.9137	-1.5429	0.000459575
cg25374097	NA		-2.9146	-1.5433	0.000282436
cg06005163	ZNF652	NM_001145365;NM_014897	-2.9148	-1.5434	0.000311805
cg06142206	SFMBT2	NM_001029880;NM_001018039	-2.9149	-1.5434	0.00322455
cg12337129	YWHAZ	NM_001135702;NM_001135701;NM_001135700;NM_145690;NM_003406;NM_001135699	-2.9151	-1.5435	0.00206141
cg22488164	PLBD1	NM_024829	-2.9153	-1.5436	0.000493998
cg25369748	LINC00635	NR_024276;NR_015414	-2.9154	-1.5437	0.000648896
cg00667933	NA		-2.9154	-1.5437	0.000269823
cg07333021	C6orf134	NM_024909	-2.9156	-1.5438	0.000153128
cg20227161	UCMA	NM_145314;NM_001303119;NM_001303118	-2.9158	-1.5439	0.000324556
cg16203775	NA		-2.9158	-1.5439	0.000897506
cg22523050	CREB3L2	NM_194071	-2.9159	-1.5439	0.000265584
cg05710391	NA		-2.9159	-1.544	0.000654358
cg17431460	SEMA3C	NM_006379	-2.9164	-1.5442	0.00021696
cg15358372	HK1	NM_033500;NM_000188;NM_033498;NM_033497;NM_033496	-2.9165	-1.5442	0.000279787
cg16123939	VAMP5	NM_006634	-2.9165	-1.5442	0.000782781
cg26408602	NA		-2.9169	-1.5444	3.80493e-05
cg12902237	NA		-2.9169	-1.5444	0.000288484
cg02952913	ZNF124	NM_003431	-2.9171	-1.5445	0.00029171
cg23971638	NINJ2	NM_016533	-2.9173	-1.5446	0.0108622
cg09751918	RALA	NM_005402	-2.9173	-1.5447	0.000838168
cg07458272	KIAA0355	NM_014686	-2.9179	-1.5449	0.000133702
cg04946561	ARRDC5	NM_001080523	-2.918	-1.545	0.000153262
cg25179758	SPG20	NM_001142296;NM_001142294;NM_015087;NM_001142295	-2.9183	-1.5451	0.00036204
cg02253142	TMOD2	NM_014548;NM_001142885	-2.9183	-1.5451	0.0148169
cg19032328	NA		-2.9183	-1.5451	0.000615593
cg09019059	TPT1-AS1	NR_024458	-2.9184	-1.5452	0.000535329
cg09311912	NA		-2.9184	-1.5452	0.000921252
cg01686522	GALNS	NM_000512	-2.9187	-1.5453	5.8751e-05
cg16795184	NUP93	NM_014669	-2.9189	-1.5454	0.000435792
cg09923296	FRMD4A	NM_018027	-2.919	-1.5455	0.000220612
cg26233331	S100P	NM_005980;NM_005980	-2.9191	-1.5455	0.000136701
cg20049730	NA		-2.9191	-1.5455	0.000793207
cg09369521	LIN52	NM_001024674	-2.9192	-1.5456	0.000377134
cg20693213	NA		-2.9192	-1.5456	0.000729788
cg21253130	FRY	NM_023037	-2.9194	-1.5457	0.000720669
cg20248813	NA		-2.9194	-1.5457	0.000343544
cg18559579	NA		-2.9195	-1.5457	0.000587227
cg19558654	ADORA2A-AS1	NR_028484;NR_028483	-2.9196	-1.5458	0.000899768
cg03620691	NA		-2.9199	-1.5459	0.000177315
cg06682039	NA		-2.92	-1.546	0.000365153
cg23568192	NA		-2.9203	-1.5461	0.000664578
cg13285174	OXT	NM_000915	-2.9204	-1.5461	0.0041216
cg14044167	NDRG1	NM_006096;NM_001135242	-2.9206	-1.5463	0.0277908
cg27027375	S100P	NM_005980	-2.921	-1.5465	0.000416699
cg27516100	DHX16	NM_001164239;NM_003587	-2.9211	-1.5465	0.000498221
cg01058583	BCLAF1	NM_014739;NM_001077441;NM_001077440;NM_001301038	-2.9212	-1.5466	0.000349966
cg14950616	MKNK1	NR_024176;NR_024174;NM_001135553;NM_003684;NM_198973	-2.9214	-1.5467	0.0012608
cg01989660	RNF10	NM_014868	-2.9216	-1.5467	0.000646906
cg11941236	PC	NM_000920;NM_001040716	-2.9218	-1.5469	9.94328e-05
cg06617834	NA		-2.9221	-1.547	0.000180409
cg02938045	ABCC11	NM_145186;NM_032583;NM_033151	-2.9223	-1.5471	0.000123374
cg17006772	FAM49B	NR_046361;NR_046360	-2.9223	-1.5471	0.000933462
cg27412857	NA		-2.9225	-1.5472	0.000321343
cg08413427	DBF4B	NM_145663	-2.9227	-1.5473	0.000530719
cg07718431	NA		-2.9227	-1.5473	0.00770303
cg10208416	KCNK13	NM_022054	-2.9228	-1.5473	0.000557723
cg03446846	DPH1	NM_001383;NM_080822	-2.9229	-1.5474	0.00150241
cg03209258	SOS1	NM_005633	-2.9229	-1.5474	0.000563893
cg04664516	PTEN	NM_001304718;NM_001304717;NM_000314	-2.9231	-1.5475	0.000497232
cg15939624	HIPK2	NM_001113239;NM_022740	-2.9235	-1.5477	0.000131615
cg10228304	NA		-2.9235	-1.5477	0.00189476
cg16664584	NA		-2.9238	-1.5478	0.000342422
cg19166969	KIAA0586	NM_001244193;NM_001244189;NM_001244190;NM_014749;NM_001244191;NM_001244192	-2.9242	-1.5481	0.000981882
cg27438152	NA		-2.9246	-1.5483	0.0120461
cg00370047	BRSK2	NM_003957	-2.9247	-1.5483	6.02386e-05
cg15980656	SDC2	NM_002998	-2.9251	-1.5485	0.000375028
cg20334877	VAT1	NM_006373	-2.9258	-1.5488	0.000596721
cg06576519	NA		-2.9258	-1.5488	0.000163441
cg11043002	COL23A1	NM_173465	-2.9259	-1.5489	0.000668027
cg23494744	PHKG2	NM_000294;NM_001172432	-2.9259	-1.5489	0.000115023
cg18888137	BRD2	NM_001113182;NM_005104	-2.9261	-1.549	0.000547541
cg20412911	NA		-2.9261	-1.549	0.000535808
cg05651106	EPHX1	NM_000120;NM_001136018;NM_001291163	-2.9262	-1.549	0.000294806
cg24915592	NA		-2.9265	-1.5492	0.000889239
cg01822050	NA		-2.9268	-1.5493	0.000163109
cg27338102	NA		-2.9269	-1.5494	0.000212892
cg11517350	ZDHHC18	NM_032283	-2.9275	-1.5497	0.00025535
cg04266202	MPO	NM_000250	-2.9276	-1.5497	0.00104644
cg02115923	NA		-2.9282	-1.55	6.68677e-05
cg27562069	NA		-2.9285	-1.5502	0.000254891
cg08482536	CHUK	NM_001278	-2.9286	-1.5502	0.000165389
cg17243628	SLC2A5	NR_024180	-2.9287	-1.5503	0.000746696
cg25272883	NA		-2.929	-1.5504	0.000365684
cg13137259	AOAH	NM_001177507;NM_001177506;NM_001637;NM_001177506;NM_001177507;NM_001637	-2.9293	-1.5505	0.00396025
cg04051365	NA		-2.9293	-1.5506	0.00036138
cg16896868	NA		-2.9293	-1.5506	0.0100759
cg12778204	NA		-2.9294	-1.5506	0.000374485
cg13169003	NA		-2.9294	-1.5506	0.000618752
cg09054339	LPP	NM_001167671;NM_001167672;NM_005578	-2.9296	-1.5507	3.61749e-05
cg13713667	SPTLC2	NM_004863	-2.9296	-1.5507	0.000269823
cg19169208	AGAP7P	NR_126580;NR_110767;NM_001290118;NM_001290117	-2.9299	-1.5509	0.000221883
cg04349839	SEL1L3	NM_015187	-2.93	-1.5509	0.000303718
cg23930864	NA		-2.93	-1.5509	0.00024436
cg26105956	SHE	NM_001010846	-2.9303	-1.551	0.000119896
cg19384905	FBXO5	NM_001142522;NM_012177	-2.9304	-1.5511	0.000201016
cg19807298	TFDP2	NM_001178139;NM_001178138	-2.9308	-1.5513	0.000426199
cg26027052	NA		-2.9311	-1.5515	0.000550138
cg07197230	CECR2	NM_031413	-2.9314	-1.5516	0.000643735
cg10111352	ABCC1	NM_019862;NM_019898;NM_019899;NM_004996;NM_019900	-2.9317	-1.5517	0.000219455
cg08675214	RCAN1	NM_001285389;NM_004414;NM_203417	-2.9318	-1.5518	0.000687673
cg24747236	NA		-2.9319	-1.5518	0.000199954
cg09874335	NA		-2.9322	-1.552	0.000473162
cg19084396	NA		-2.9323	-1.552	0.00153844
cg23267277	GAB2	NM_012296;NM_080491	-2.9325	-1.5521	0.000606577
cg00503800	DNM2	NM_001005362;NM_001005360;NM_004945;NM_001190716;NM_001005361	-2.9326	-1.5522	0.000506402
cg05967544	SPECC1L-ADORA2A	NR_103546;NM_001145468;NM_015330;NM_001254732;NM_001254733	-2.9326	-1.5522	0.000293109
cg26313511	ZNF148	NM_021964	-2.9326	-1.5522	0.00199413
cg07936975	NA		-2.9328	-1.5523	9.69827e-05
cg16719451	NA		-2.933	-1.5524	0.00100665
cg22848646	NA		-2.9333	-1.5525	0.000777966
cg14249174	ARFIP1	NM_014447;NM_001025595;NM_001025593	-2.9334	-1.5526	0.00013977
cg16752367	LARP4B	NM_015155	-2.9335	-1.5526	0.000445281
cg08121550	LRIG1	NM_015541	-2.9335	-1.5526	0.000108446
cg10780659	WIPF1	NM_003387;NM_001077269	-2.9337	-1.5527	0.000701079
cg19624780	NA		-2.9337	-1.5527	0.00012557
cg20593700	NA		-2.9338	-1.5527	0.000136697
cg12906062	NA		-2.9338	-1.5528	0.000594852
cg27002794	LOC643072	NR_110588;NR_110587;NM_001289975;NM_013450	-2.9339	-1.5528	0.0005649
cg01305109	MERTK	NM_006343	-2.9345	-1.5531	0.00065557
cg11306693	CLTCL1	NM_007098;NM_001835	-2.9349	-1.5533	0.000423558
cg12346266	NA		-2.9351	-1.5534	0.000153548
cg17545875	CUX1	NM_001202543;NM_001202545;NM_001913;NM_001202544;NM_001202546;NM_181500;NM_181552	-2.9354	-1.5535	0.000317999
cg03342868	NA		-2.9355	-1.5536	0.000361053
cg07758947	STK24	NM_001032296;NM_001286649	-2.9357	-1.5537	0.000552363
cg06717097	MBTPS1	NM_003791	-2.9358	-1.5538	0.00167992
cg26621400	PTK2B	NM_173174;NM_004103;NM_173176;NM_173175	-2.9358	-1.5537	0.000626568
cg16667827	VMP1	NM_030938	-2.9359	-1.5538	0.000184067
cg13020347	ZNF124	NM_003431;NM_001243740;NM_001297567;NM_001297569;NM_001297568	-2.936	-1.5539	0.000359372
cg13982873	PMM2	NM_000303	-2.9361	-1.5539	0.000337279
cg01630686	DENND1A	NM_020946;NM_024820	-2.9365	-1.5541	0.000298325
cg02193956	MANBA	NM_005908	-2.9365	-1.5541	0.000121718
cg23816606	ATP8B4	NM_024837;NR_073597;NR_073596	-2.9366	-1.5541	0.00111614
cg20398719	NA		-2.9366	-1.5542	0.000478395
cg11054816	BACE1	NM_138972;NM_138971;NM_138973;NM_012104	-2.9367	-1.5542	0.00162049
cg17661717	NA		-2.9368	-1.5542	0.000315822
cg05071334	CA13	NM_198584	-2.937	-1.5543	0.000700399
cg22240755	HCFC2	NM_013320	-2.9371	-1.5544	0.000198673
cg13541713	SYNPO2	NM_001128934;NM_133477;NM_001128933	-2.9372	-1.5544	0.000473766
cg14064277	NA		-2.9372	-1.5544	0.000797811
cg13277939	CTAGE5	NM_005930;NM_203356;NM_203355;NM_203354	-2.9373	-1.5545	0.000370916
cg25535666	AOX1	NM_001159	-2.9375	-1.5546	0.00087553
cg21315544	LRRC71	NM_144702	-2.9375	-1.5546	0.000816885
cg26181902	NA		-2.9377	-1.5547	0.000387075
cg25006851	MYST4	NM_012330	-2.9378	-1.5547	0.000334372
cg10777338	LINC01162	NR_126381	-2.938	-1.5548	8.18081e-05
cg02677121	DEFA4	NM_001925	-2.9381	-1.5549	0.000218383
cg05418105	NA		-2.9382	-1.5549	0.000505548
cg00106345	NA		-2.9387	-1.5552	0.00312223
cg13870520	SCARB2	NM_005506	-2.9388	-1.5552	0.000172496
cg01361772	NA		-2.9389	-1.5553	0.000170946
cg10402995	LOC646627	NM_001085474	-2.939	-1.5553	0.00104558
cg18053568	SAMSN1	NM_001286523;NM_022136;NM_001256370	-2.939	-1.5553	0.000860281
cg05932992	NA		-2.9391	-1.5554	0.00136211
cg04834204	ANTXR1	NM_032208	-2.9392	-1.5554	0.0012505
cg17100513	TP73	NM_005427;NM_001204188;NM_001204186;NM_001204185;NM_001204184;NM_001204187	-2.9392	-1.5554	0.0017093
cg04159878	NA		-2.9394	-1.5555	0.00062276
cg17996348	NA		-2.9395	-1.5556	0.000844941
cg06721294	NA		-2.9398	-1.5557	0.000901721
cg00934521	FAM46A	NM_017633	-2.9399	-1.5558	0.0423581
cg11604536	NA		-2.9399	-1.5558	0.000349353
cg24681307	AHCYL1	NM_006621	-2.94	-1.5558	0.000845526
cg00719771	NA		-2.94	-1.5558	0.000153174
cg12135548	CDK11B	NM_033487;NM_033490;NM_001110781;NM_001290264;NM_033489;NM_033486;NM_001291345;NM_001787	-2.9403	-1.5559	0.000194248
cg12066594	PSMB7	NM_002799	-2.9403	-1.556	0.00074813
cg25557301	NA		-2.9406	-1.5561	0.000464359
cg00898064	NA		-2.9407	-1.5561	0.000447381
cg10186336	TESK2	NM_007170	-2.9411	-1.5564	0.000361492
cg21717689	NA		-2.9411	-1.5564	0.000149374
cg13213011	NA		-2.9411	-1.5563	0.000562968
cg17642700	LINC00862	NR_040064	-2.9412	-1.5564	0.000405671
cg19573117	TCF12	NM_207038;NM_207037;NM_207036;NM_003205	-2.9412	-1.5564	0.00058295
cg15448894	NA		-2.9414	-1.5565	0.000221642
cg13939072	LINC00607	NR_037195	-2.9415	-1.5565	0.000418488
cg05023873	NA		-2.9415	-1.5566	0.000409201
cg17038201	MVB12B	NM_033446	-2.9416	-1.5566	0.00228252
cg27185978	DOCK5	NM_024940	-2.942	-1.5568	0.000614667
cg20109867	NA		-2.942	-1.5568	0.000535912
cg09816143	CHST15	NM_001270764;NM_015892;NM_001270765;NM_014863	-2.9421	-1.5569	0.000363318
cg00136106	C1orf186	NM_001007544	-2.9422	-1.5569	0.00051027
cg03012319	ITPR2	NM_002223	-2.9423	-1.5569	0.000194034
cg04180462	ACAT1	NM_000019	-2.9424	-1.557	0.000449734
cg01495742	NA		-2.9424	-1.557	0.000657659
cg16333321	NA		-2.9427	-1.5571	0.000363189
cg07689860	NA		-2.9429	-1.5572	0.000271779
cg02823530	IDH2	NM_001289910;NM_002168;NM_001290114	-2.9431	-1.5573	0.000172738
cg23332713	UBR4	NM_020765	-2.9432	-1.5574	0.000559145
cg07851983	FABP5	NM_001444	-2.9433	-1.5575	0.000270161
cg18638257	FAM149B1	NM_173348	-2.9433	-1.5574	0.00178443
cg03834767	CDK14	NM_012395	-2.9436	-1.5576	0.000462286
cg04940329	KRT23	NM_015515	-2.9437	-1.5576	0.000313032
cg09354533	NCOA4	NM_001145263;NM_001145261;NM_001145260;NR_110767;NM_001290118;NM_001290117	-2.9438	-1.5577	0.000397329
cg14730192	C15orf27	NM_152335	-2.9439	-1.5577	0.000170857
cg06468347	ITGAE	NM_002208	-2.9442	-1.5579	0.000603235
cg14806614	LPIN2	NM_014646	-2.9442	-1.5579	0.00132065
cg10659365	NA		-2.9445	-1.558	0.000780018
cg16797009	NA		-2.9449	-1.5582	0.000232704
cg08661219	NA		-2.9453	-1.5584	0.00100652
cg18545100	NA		-2.9454	-1.5584	0.00123431
cg25405284	DNAJC18	NM_152686	-2.9456	-1.5586	0.000387505
cg04915300	GPD2	NM_000408;NM_001083112	-2.9457	-1.5586	0.00221381
cg00758412	RAP1B	NM_015646;NM_001251922;NM_001251921;NM_001251918;NM_001251917;NM_001010942	-2.9459	-1.5587	0.0016038
cg24686551	NA		-2.9459	-1.5587	0.000406257
cg11942955	NA		-2.9461	-1.5588	4.0916e-05
cg03778647	NA		-2.9461	-1.5588	0.00117488
cg00769356	RPL34-AS1	NR_026968	-2.9463	-1.5589	0.000288999
cg21418737	NA		-2.9463	-1.5589	0.00190288
cg24329954	NA		-2.9464	-1.559	0.000139367
cg20677278	NA		-2.9465	-1.559	0.000152991
cg03699844	ZBTB17	NM_001242884;NM_001287604;NM_001287603;NM_003443	-2.9467	-1.5591	7.43808e-05
cg07863022	2009-09-01	NM_001113492;NM_001113491;NM_006640	-2.9469	-1.5592	0.000217634
cg11545320	NA		-2.9471	-1.5593	0.00013275
cg24134392	WWTR1	NM_001168280;NM_001168278;NM_015472	-2.9477	-1.5596	0.000417421
cg05475440	NLK	NM_016231	-2.9478	-1.5596	0.000887915
cg05228177	EPB41L3	NM_001281535	-2.948	-1.5597	0.000363367
cg18659081	PARVG	NM_001137606;NM_001137605;NM_022141	-2.948	-1.5597	0.00147178
cg02579377	NA		-2.948	-1.5597	0.000538974
cg03550773	NA		-2.9482	-1.5598	0.000192818
cg27599848	C4orf32	NM_152400	-2.9483	-1.5599	0.000513272
cg18545449	SLC39A11	NM_139177;NM_001159770	-2.9485	-1.56	0.000614871
cg13658683	RGL4	NM_153615;NR_024448	-2.9491	-1.5603	0.000725744
cg23385697	NA		-2.9492	-1.5603	0.000689729
cg22335635	NA		-2.9492	-1.5603	0.000761689
cg17116998	NA		-2.9493	-1.5604	0.000835125
cg15224833	FOXN3	NM_001085471	-2.9494	-1.5604	0.000872675
cg10605072	NA		-2.9494	-1.5604	0.00184913
cg14912254	DISC1	NM_001164554;NM_001164552;NM_001164550;NM_001164553;NM_001012958;NM_001164555;NM_001164551;NM_001164549;NM_001164548;NM_001164556;NM_001164545;NM_001164544;NM_001164539;NM_001012959;NM_001164547;NM_001164546;NM_001164542;NM_001164541;NM_001164538;NM_018662;NM_001164540;NM_001012957;NM_001164537;NR_028399;NR_028400;NR_028396;NR_028395;NR_028394;NR_028398;NR_028397;NR_028393	-2.9498	-1.5606	0.000290515
cg14871290	FOXO1	NM_002015	-2.9498	-1.5606	0.00131431
cg04025032	NA		-2.9498	-1.5606	0.000116043
cg10406482	BPIFB1	NM_033197	-2.9501	-1.5607	4.62401e-05
cg02372723	PTPRJ	NM_001098503;NM_002843	-2.9502	-1.5608	0.000203374
cg04816311	C7orf50	NM_001134395;NM_032350;NM_001134396	-2.9507	-1.5611	0.00132318
cg10725937	TREM2	NM_018965	-2.9507	-1.5611	0.000904424
cg02799411	ITPR1	NM_002222;NM_001099952;NM_001168272;NR_004428	-2.9509	-1.5612	0.000594177
cg23405554	NA		-2.9513	-1.5614	0.000844762
cg10426076	PRG2	NM_002728	-2.9517	-1.5615	0.000206772
cg10207600	AK1	NM_000476	-2.952	-1.5617	0.000439516
cg20537795	NA		-2.952	-1.5617	0.000242747
cg23610414	RDH10	NM_172037;NR_125388	-2.953	-1.5622	0.0143453
cg09633152	HNRNPA3	NM_194247;NR_039646;NR_049831	-2.9538	-1.5626	6.44181e-05
cg12744859	LOC404266	NR_033204;NM_002147;NR_033201;NR_033203;NR_033202	-2.9538	-1.5626	0.000833816
cg15572396	PXK	NM_017771	-2.9539	-1.5626	0.000455548
cg05378938	TDRD5	NM_173533	-2.954	-1.5627	0.00771173
cg02640484	DCLRE1A	NM_014881;NM_001271816	-2.9543	-1.5628	0.000626905
cg22904288	ERN1	NM_001433	-2.9545	-1.5629	0.000339039
cg13709520	NA		-2.9546	-1.5629	0.000233014
cg09245350	NA		-2.9547	-1.563	0.00023228
cg19281459	NA		-2.9548	-1.5631	0.000850665
cg14476968	FAM107B	NM_001282701;NM_001282698;NM_001282702;NM_001282699;NM_001282703;NM_001282700;NM_001282697;NM_001282696;NM_031453;NM_001282695	-2.955	-1.5632	0.000220881
cg17884069	NCALD	NM_032041;NM_001040629;NM_001040630;NM_001040628;NM_001040626;NM_001040625;NM_001040624;NM_001040627	-2.955	-1.5631	0.000253113
cg09456758	MNAT1	NM_002431;NM_001177963	-2.9551	-1.5632	0.000861285
cg15218293	NUDT7	NM_001243657;NM_001105663;NM_001243661;NM_001243660	-2.9551	-1.5632	0.00353499
cg01766396	RFTN2	NM_144629	-2.9551	-1.5632	0.00128464
cg18884834	NA		-2.9552	-1.5633	0.00036403
cg20552639	RNF40	NM_001286572;NM_001207034;NM_001207033;NM_014771	-2.9553	-1.5633	0.000621281
cg08782435	TDG	NM_003211	-2.9556	-1.5635	0.00106846
cg15354783	NA		-2.9556	-1.5634	0.00056179
cg02663635	NA		-2.9557	-1.5635	0.000613609
cg15073210	NA		-2.9558	-1.5636	0.00174788
cg09047229	NA		-2.956	-1.5637	0.000574468
cg12449916	NA		-2.9562	-1.5637	0.00372563
cg15961811	SUSD6	NM_014734	-2.9564	-1.5638	0.00035943
cg26985878	NA		-2.9567	-1.564	0.00041543
cg08967503	NA		-2.9571	-1.5642	0.000125683
cg10997669	NA		-2.9571	-1.5642	0.00035547
cg02167476	LRRC8A	NM_019594;NM_001127245;NM_001127244	-2.9574	-1.5643	0.00079837
cg24432919	NA		-2.9576	-1.5644	0.000920509
cg16449084	SSH3	NM_017857;NR_030767;NM_207354	-2.9584	-1.5648	0.000639867
cg24549289	LOC728264	NR_027180;NR_029686	-2.9586	-1.5649	0.000208816
cg12102235	NA		-2.9587	-1.565	0.00174341
cg13763181	HK1	NM_033500;NM_000188;NM_033498;NM_033497;NM_033496	-2.959	-1.5651	0.00377687
cg02401171	SPTA1	NM_003126	-2.959	-1.5651	0.00150443
cg04841736	RAB11FIP3	NM_001142272;NM_014700	-2.9591	-1.5651	0.000923128
cg17069928	NA		-2.9597	-1.5655	0.000104068
cg03129688	NA		-2.9597	-1.5655	0.00090908
cg26976492	NA		-2.9599	-1.5656	9.85981e-05
cg15262865	MAML1	NM_014757	-2.9602	-1.5657	0.000377327
cg23194629	NUP88	NM_002532	-2.9604	-1.5658	0.00152602
cg17374310	CHN1	NR_038133;NM_001822;NM_001025201	-2.961	-1.5661	0.000394922
cg19242228	NA		-2.9612	-1.5662	0.00130979
cg08691235	TTN	NM_133378;NM_133432;NM_003319;NR_031666;NM_133437	-2.9614	-1.5663	0.000146012
cg12248682	NA		-2.9614	-1.5663	0.000563208
cg08514846	NA		-2.9615	-1.5663	0.000507714
cg02881866	ABR	NM_001092;NM_001159746;NM_021962	-2.962	-1.5666	0.0028306
cg02011576	PLCD1	NR_024071;NM_001130964;NM_006225	-2.9621	-1.5666	0.000715978
cg23579490	NA		-2.9621	-1.5666	0.00101414
cg18270217	RHOBTB2	NM_001160037;NM_001160036	-2.9623	-1.5667	0.000570443
cg18447538	ARHGEF26	NM_001251963;NM_001251962;NM_015595	-2.9626	-1.5669	0.000312953
cg05798664	STK40	NM_032017	-2.9626	-1.5669	0.00164702
cg26950588	NA		-2.9626	-1.5669	0.00018877
cg07495089	PDGFD	NM_025208;NM_033135	-2.9627	-1.5669	0.000564422
cg23206115	ZDHHC14	NM_153746;NM_024630	-2.963	-1.5671	0.000854731
cg02364450	MDC1	NM_014641	-2.9631	-1.5671	0.000462035
cg06308984	NA		-2.9632	-1.5672	0.000703247
cg09433064	PRKCZ	NM_002744;NM_001242874;NM_001033581;NM_001033582	-2.9635	-1.5673	0.00111065
cg19208876	KCNMA1	NM_002247;NM_001161353;NM_001161352;NM_001271519;NM_001014797;NM_001271518	-2.9636	-1.5673	0.000246419
cg22226592	GPSM2	NM_013296	-2.9638	-1.5675	0.000122904
cg18271914	LOC401127	NR_026854	-2.9638	-1.5674	0.000385966
cg20090162	TTC7A	NM_020458	-2.9638	-1.5675	0.000280482
cg16266219	NA		-2.964	-1.5675	0.00043298
cg00025063	NA		-2.9643	-1.5677	0.000120154
cg05476716	MAMDC2-AS1	NR_040076;NR_125850;NM_153267	-2.9644	-1.5677	0.000347113
cg27441114	VPS18	NM_020857	-2.9644	-1.5678	0.00021465
cg06542473	CHRM3	NM_000740	-2.9649	-1.568	0.000306734
cg00750518	DCTN2	NM_006400	-2.965	-1.568	0.000380633
cg17650835	TTC1	NM_001282500;NM_003314	-2.9653	-1.5682	0.0002767
cg13180519	ELL	NM_006532	-2.9654	-1.5682	0.000597212
cg21279613	LRP5L	NM_001135772	-2.9654	-1.5682	0.000301869
cg11187668	NA		-2.9654	-1.5682	6.73331e-05
cg24284460	TRAK1	NM_001042646	-2.9655	-1.5683	0.00838485
cg10877386	NA		-2.9657	-1.5684	0.000659805
cg16943816	NA		-2.966	-1.5685	0.00032658
cg27405812	NA		-2.9663	-1.5687	0.000890902
cg20688738	NA		-2.9663	-1.5687	0.0009748
cg02870819	NA		-2.9667	-1.5689	0.00106766
cg15040370	NA		-2.9669	-1.569	0.00033207
cg03689552	MEFV	NM_000243	-2.967	-1.569	0.000400167
cg08458487	SFTPD	NM_003019	-2.9676	-1.5693	0.000550275
cg13384966	CCM2L	NM_080625	-2.9679	-1.5695	0.000717074
cg12389669	CSTF3-AS1	NR_034027	-2.9679	-1.5694	0.000393242
cg09883602	WT1	NM_001198552;NM_001198551;NM_024424;NM_024426;NM_000378	-2.9679	-1.5694	0.000695508
cg02664109	NA		-2.9682	-1.5696	0.000532894
cg10981439	TREM1	NM_018643;NM_018643	-2.9683	-1.5696	0.000347238
cg12253175	AGAP2	NM_001122772;NM_014770	-2.9691	-1.57	0.0156478
cg16379999	SEL1L	NM_005065	-2.9691	-1.57	0.000272519
cg06231121	NA		-2.9693	-1.5701	0.000224839
cg16397001	NA		-2.9693	-1.5701	0.000393093
cg20025090	NA		-2.9693	-1.5701	0.000687049
cg24025721	NA		-2.9696	-1.5702	0.000319913
cg05898398	NEDD4	NR_104302;NM_198400;NM_001284339;NM_001284338;NM_001284340;NM_006154	-2.9697	-1.5703	0.000518997
cg08973950	C7orf50	NM_001134395;NM_032350;NM_001134396	-2.9698	-1.5704	0.00108229
cg11204139	NA		-2.9698	-1.5704	0.000503303
cg07382347	RNF39	NM_170769;NM_025236	-2.9699	-1.5704	0.00944803
cg06855546	PTX4	NM_001013658	-2.97	-1.5704	0.000123595
cg09365759	BRE	NM_199193;NM_199192;NM_004899;NM_199194;NM_199191;NM_001261840	-2.9701	-1.5705	0.0001655
cg07291836	TP53RK	NM_033550	-2.9701	-1.5705	0.000221995
cg12261604	HSD17B12	NM_016142	-2.9703	-1.5706	0.000252946
cg25844590	PPFIBP2	NM_003621	-2.9704	-1.5706	0.000158371
cg00774102	BAT2	NM_080686;NR_002971	-2.9706	-1.5707	0.000633878
cg14338526	NCEH1	NM_001146278;NM_020792;NM_001146276;NM_001146277	-2.9706	-1.5708	0.000136004
cg23204699	TMEM52B	NM_001079815;NM_153022	-2.9706	-1.5708	0.000455096
cg05021121	SMAP2	NM_001198980;NM_022733;NM_001198978;NM_001198979	-2.9708	-1.5709	9.81226e-05
cg10631834	B4GALT1	NM_001497	-2.9709	-1.5709	0.000791422
cg16684117	MIR143	NR_029684;NR_027180	-2.9709	-1.5709	0.000286397
cg19813868	QDPR	NM_001306140;NM_000320	-2.9709	-1.5709	0.000286421
cg09166556	NA		-2.9712	-1.5711	0.000250718
cg18810712	HIST1H3A	NM_003529	-2.9714	-1.5711	0.00766498
cg05351471	STAB2	NM_017564;NM_017564	-2.9714	-1.5712	0.00106566
cg08604426	NA		-2.9714	-1.5712	0.000263802
cg01701207	SF3B3	NM_012426	-2.9715	-1.5712	0.000113585
cg24421827	OR5A2	NM_001001954	-2.9716	-1.5713	0.000416563
cg08217666	NA		-2.9716	-1.5712	6.97846e-05
cg18610055	C10orf11	NM_001305581;NR_131178	-2.9717	-1.5713	0.000418537
cg25077558	ADAM19	NM_033274	-2.9718	-1.5713	0.000244428
cg06506094	KMT2E	NM_018682;NM_182931	-2.9718	-1.5713	0.00020063
cg02275784	DLG2	NM_001142699	-2.9719	-1.5714	0.000613445
cg24185013	NA		-2.9719	-1.5714	0.000634365
cg04217515	ITGB2	NM_000211;NM_001127491	-2.972	-1.5715	0.000939438
cg05490745	APBB2	NM_001166054;NM_001166053;NM_173075;NM_001166050;NM_004307;NM_001166052;NM_001166051	-2.9721	-1.5715	0.00147629
cg10559742	NA		-2.9721	-1.5715	0.000628689
cg02233041	TNIP3	NM_024873;NM_001128843;NM_001244764	-2.9722	-1.5715	0.000102505
cg24770782	PHACTR2	NM_001100166;NM_014721;NM_001100165;NM_001100164	-2.9724	-1.5716	0.000132937
cg23181573	ATP2A3	NM_174954;NM_174955;NM_174956;NM_174957;NM_174953;NM_174958;NM_005173	-2.9725	-1.5717	0.000283187
cg26611353	NA		-2.9727	-1.5718	0.000766434
cg00119597	C20orf203	NM_182584	-2.9728	-1.5718	0.000176748
cg01891988	CIB1	NR_102428	-2.973	-1.5719	0.000616908
cg07055315	NLRC4	NM_021209	-2.973	-1.5719	0.00061961
cg00906528	NA		-2.973	-1.5719	0.000395228
cg07375836	ACACA	NM_198839;NM_198834	-2.9731	-1.572	0.000371698
cg11307715	DENND3	NM_014957	-2.9731	-1.572	0.000506402
cg23158387	NA		-2.9732	-1.572	0.00049215
cg05495079	UCK2	NM_012474	-2.9733	-1.5721	0.000189756
cg20806847	MMP25	NM_022468	-2.9734	-1.5721	0.00553049
cg07554563	EFCAB1	NM_024593;NM_001142857;NR_024605	-2.9738	-1.5723	0.000322647
cg09857383	LNX2	NM_153371	-2.9739	-1.5724	0.00110635
cg18481322	NA		-2.9742	-1.5725	0.000502699
cg19285358	EDC3	NM_001142444;NM_001142443;NM_025083	-2.9743	-1.5725	0.000606289
cg23917909	NA		-2.9751	-1.5729	0.000343305
cg27184673	LPP	NM_001167671;NM_001167672;NM_005578	-2.9752	-1.573	0.000355814
cg26645498	PPP2R5C	NM_001161726;NM_001161725;NM_178587;NM_002719;NM_178586	-2.9757	-1.5732	0.000142782
cg23787755	LIPC	NM_000236	-2.976	-1.5734	0.000496809
cg21714878	C22orf34	NR_026997	-2.9762	-1.5735	0.000425823
cg00560093	KCNN3	NM_170782;NM_002249;NM_001204087;NM_170782;NM_002249;NM_001204087	-2.9763	-1.5735	0.000397456
cg09373725	AKR1D1	NM_001190907;NM_001190906;NM_005989	-2.9765	-1.5736	0.000287028
cg22260973	MKI67	NM_002417;NM_001145966	-2.9767	-1.5737	0.000133702
cg03131587	FNDC3B	NM_022763;NM_001135095	-2.9769	-1.5738	0.00103888
cg06126721	SLC43A2	NM_152346	-2.9769	-1.5738	0.00199172
cg06152775	NA		-2.9772	-1.574	0.00143395
cg05981016	CCPG1	NM_001204451;NM_001204450;NM_004748;NM_020739;NR_037923	-2.9774	-1.5741	0.000196953
cg17433553	ADTRP	NM_032744;NM_001143948	-2.9779	-1.5743	0.000522383
cg22625831	MARCH1	NM_017923;NM_001166373	-2.9779	-1.5743	0.000361768
cg25384702	NAV3	NM_014903;NM_001024383	-2.9781	-1.5744	0.000669082
cg21104835	NPPA-AS1	NR_037806	-2.9781	-1.5744	0.000408889
cg05957730	MPHOSPH10	NM_005791	-2.9783	-1.5745	0.000294474
cg23264455	PITPNM2	NM_020845;NM_001300801	-2.9784	-1.5746	0.000757673
cg18065599	NA		-2.9784	-1.5746	0.000155011
cg01627405	MIR1227	NR_031596;NM_018049	-2.9786	-1.5747	0.000378202
cg11128254	VPS53	NM_001128159	-2.9786	-1.5746	0.000282258
cg04786182	CSF2RB	NM_000395	-2.9787	-1.5747	0.000679591
cg19223064	NA		-2.9791	-1.5749	0.000942039
cg25439420	UPP2	NM_001135098;NM_173355	-2.9799	-1.5753	0.00040608
cg10604836	PHACTR4	NM_001048183	-2.98	-1.5753	0.00134402
cg21854896	PC	NM_000920;NM_001040716	-2.9804	-1.5755	9.57774e-05
cg09664171	NA		-2.9805	-1.5755	0.000815367
cg00158530	MIR140	NR_029681;NM_199424;NM_007014	-2.9811	-1.5758	0.00649624
cg19351604	ARHGEF10	NM_014629	-2.9813	-1.576	0.0011494
cg19904062	NA		-2.9814	-1.576	9.63291e-05
cg18508695	FNDC3B	NM_022763;NM_001135095	-2.9816	-1.5761	0.000160145
cg12500226	KIAA0232	NM_001100590;NM_014743	-2.9817	-1.5761	0.000496136
cg24586763	NA		-2.9817	-1.5761	0.000217082
cg00444740	MIR1208	NR_031613	-2.9818	-1.5762	0.000328444
cg17352215	NA		-2.9818	-1.5762	0.000154733
cg26458306	ABTB2	NM_145804	-2.9824	-1.5765	0.00132166
cg12778944	NA		-2.9826	-1.5766	9.23091e-05
cg08435683	SLC23A2	NM_005116;NM_203327	-2.9827	-1.5766	0.000815685
cg16727158	NA		-2.9829	-1.5767	0.00056633
cg12461560	HCK	NM_001172131;NM_001172129;NM_001172133;NM_001172130;NM_002110;NM_001172132	-2.9835	-1.577	9.61458e-05
cg00303252	GNAQ	NM_002072	-2.9836	-1.5771	0.000420655
cg06104132	AP1B1	NM_001127;NM_145730;NM_001166019	-2.9837	-1.5771	0.000329657
cg04261496	FOXK1	NM_001037165	-2.9837	-1.5771	0.000145123
cg23699716	NA		-2.9837	-1.5771	0.000109256
cg18740665	LBR	NM_194442;NM_002296	-2.984	-1.5772	0.000801295
cg07231045	NA		-2.9843	-1.5774	0.00102811
cg24830730	KCNH2	NM_172056;NM_000238;NM_172057	-2.9847	-1.5776	0.00247556
cg02871300	NA		-2.9848	-1.5776	0.000539187
cg26501313	FXYD1	NM_021902;NM_001278717;NM_001278718;NM_005031;NM_005031	-2.985	-1.5777	0.00030751
cg15357334	GAS7	NM_201432;NM_201432;NM_201433	-2.985	-1.5777	0.000461746
cg24106834	NA		-2.9851	-1.5778	0.000288637
cg14426252	NA		-2.9854	-1.5779	0.000322728
cg16830475	HSF2BP	NM_007031	-2.9855	-1.578	0.00127769
cg09604853	SMAD4	NM_005359	-2.9855	-1.578	0.000229312
cg13607230	MFSD9	NM_032718	-2.9856	-1.578	0.000318465
cg02929855	CACNA2D4	NM_172364	-2.9858	-1.5781	0.000288355
cg20836388	ZC3HC1	NM_001282191;NM_001282190;NM_016478	-2.986	-1.5782	0.000732381
cg20814202	AATK	NM_001080395	-2.9866	-1.5785	0.00182802
cg26500279	NA		-2.987	-1.5787	0.000624043
cg09883673	NA		-2.9874	-1.5789	0.00089778
cg24255970	PTOV1-AS1	NR_040037	-2.9875	-1.579	0.000229312
cg06156844	SERPINB10	NM_005024	-2.9878	-1.5791	5.97291e-05
cg15089957	NA		-2.988	-1.5792	0.000352932
cg05574794	NA		-2.9881	-1.5793	0.000510675
cg20228958	NA		-2.9882	-1.5793	0.000690079
cg10471548	RIOK1	NM_153005;NM_031480;NM_153005	-2.9884	-1.5794	0.000680347
cg25731655	FAM107B	NM_001282701;NM_001282698;NM_001282702;NM_001282699;NM_001282703;NM_001282700;NM_001282697;NM_001282696;NM_031453;NM_001282695	-2.9885	-1.5794	0.000209255
cg26076905	PIK3R1	NM_181523	-2.9886	-1.5795	0.000560995
cg11540478	TMEM68	NM_152417;NM_001286657;NM_001286661	-2.9886	-1.5795	0.000210268
cg11216153	HADH	NM_001184705;NM_005327	-2.9887	-1.5795	0.000138424
cg19826663	PCAT18	NR_024259	-2.9891	-1.5797	0.000231264
cg10271819	HIPK2	NM_001113239;NM_022740	-2.9894	-1.5799	0.00109549
cg07062950	NA		-2.9895	-1.5799	0.000261698
cg01645878	SLCO5A1	NM_001146009;NM_030958;NM_001146008	-2.9897	-1.58	0.000343045
cg15793246	SRGAP1	NM_020762	-2.9897	-1.58	0.000266155
cg01966791	MIR1914	NR_031735;NM_017859	-2.9898	-1.5801	0.000982035
cg11682398	DOCK1	NM_001290223;NM_001380	-2.9899	-1.5801	0.000109897
cg24797066	NA		-2.9903	-1.5803	0.000299535
cg17013363	NA		-2.9903	-1.5803	0.00110414
cg04040227	ZNF366	NM_152625	-2.9905	-1.5804	4.0916e-05
cg06602452	NA		-2.9905	-1.5804	0.000153436
cg07412002	TMEM30A	NM_001143958;NM_018247	-2.9906	-1.5804	0.000221035
cg27436118	MGRN1	NM_015246;NM_001142291;NM_001142290;NM_001142289	-2.9907	-1.5805	0.00119183
cg23233189	NA		-2.9908	-1.5805	0.00017245
cg10800346	RASA3	NM_007368	-2.9914	-1.5808	0.00192607
cg12405599	RPN1	NM_002950	-2.9915	-1.5809	0.000159155
cg03969407	IRF8	NM_002163	-2.9921	-1.5812	0.00114167
cg08633584	MARCH2	NM_001005415;NM_001005416;NM_016496	-2.9921	-1.5812	0.000507191
cg02593766	MYCBPAP	NM_032133;NM_017957	-2.9924	-1.5813	0.00028966
cg17407342	PLOD1	NM_000302	-2.9925	-1.5814	0.00040719
cg01272334	ZNF106	NM_001284307;NM_001284307	-2.9926	-1.5814	9.24068e-05
cg20268381	MFSD2A	NM_001287808;NR_109896;NM_001136493;NM_001287809;NM_032793	-2.9928	-1.5815	0.000746857
cg03207945	KIAA1161	NM_020702	-2.9931	-1.5816	0.000149883
cg23929988	NA		-2.9931	-1.5817	0.000794308
cg24761958	MAP3K7CL	NM_001286622;NM_001286618;NM_001286617;NM_001286623;NM_001286634;NM_020152	-2.9932	-1.5817	8.23089e-05
cg05575639	CHD7	NM_017780	-2.9933	-1.5818	0.000875527
cg20628696	FER	NM_005246;NM_001308028;NM_001308031	-2.9938	-1.582	6.26051e-05
cg24764554	VPS13D	NM_018156;NM_015378	-2.9939	-1.582	0.000782777
cg17571559	HRH1	NM_001098213;NM_001098211;NM_001098212	-2.994	-1.5821	0.00050669
cg14093189	NA		-2.9943	-1.5822	0.000728802
cg10589046	NAA60	NM_001083601;NM_001083600;NM_024845	-2.9945	-1.5823	0.000374486
cg24536355	NA		-2.9946	-1.5823	0.000189799
cg17431659	LOC344887	NR_033752	-2.9949	-1.5825	0.000650784
cg04657146	HOOK2	NM_001100176;NM_013312	-2.995	-1.5826	0.0499398
cg15156391	NMNAT1	NM_001297778;NM_022787;NM_001297779	-2.995	-1.5826	9.25397e-05
cg00353789	NA		-2.995	-1.5826	0.000355736
cg07846978	SLC36A1	NM_001308150;NM_078483	-2.9954	-1.5828	0.00042398
cg16155413	TRAF3IP2-AS1	NR_034109;NR_034108;NM_001164281;NM_147686;NM_147200	-2.9954	-1.5828	0.000835418
cg10269619	MIR579	NR_030305;NM_016107	-2.9955	-1.5828	0.000271896
cg11485152	TRNT1	NM_182916	-2.9956	-1.5828	0.000346749
cg17356255	LOC100131496	NR_024594;NM_001281780;NM_001281779;NM_001281769;NM_001281774;NM_001281773;NM_001281772;NM_183048;NM_183047;NM_012408;NM_001281778;NM_001281777;NM_001281776;NM_001281775;NM_001281783;NM_001281782;NM_001281781;NM_001281771;NM_001281784	-2.9958	-1.5829	0.000585516
cg00495456	FAM124A	NM_145019;NM_001242312	-2.9961	-1.5831	0.000321468
cg05337681	LIPC	NM_000236	-2.9961	-1.5831	0.000160295
cg02346737	ARHGAP26	NM_015071;NM_001135608	-2.9962	-1.5831	8.4899e-05
cg24092822	NA		-2.9962	-1.5831	0.000220975
cg05310486	NA		-2.9962	-1.5831	0.000398645
cg10565334	DNAJC7	NR_029431;NM_001144766;NM_003315	-2.9965	-1.5833	0.000165378
cg05740567	SNORA22	NR_002961;NR_003110	-2.9965	-1.5833	0.000173419
cg06280075	LRRC8B	NM_001134476;NM_015350	-2.9966	-1.5833	0.000865234
cg15699693	MYOZ3	NM_133371;NM_001122853	-2.9966	-1.5833	0.00010421
cg12599598	NA		-2.9966	-1.5833	0.000470827
cg19420720	P4HB	NM_000918	-2.9967	-1.5834	0.00157874
cg07411111	TPD52L2	NM_199361;NM_199362;NM_199359;NM_199363;NM_199360;NM_003288	-2.9967	-1.5834	0.000811647
cg24134897	TSPAN4	NM_001025239;NM_001025237;NM_001025234;NM_001025235;NM_001025236;NM_001025238;NM_003271	-2.9967	-1.5834	0.000196299
cg03715269	NA		-2.9967	-1.5834	0.000112009
cg14285533	NA		-2.9967	-1.5834	0.0436012
cg12962265	RNF19A	NM_015435;NM_183419;NM_001280539	-2.9968	-1.5834	0.000347026
cg15167202	SYNPO	NM_001166208;NM_001166209	-2.9968	-1.5834	0.000118666
cg26126031	NA		-2.9969	-1.5835	0.000854331
cg24137438	HIVEP3	NM_001127714;NM_024503	-2.9972	-1.5836	0.000530662
cg06098215	NCOA4	NM_005437;NM_001145263;NM_001145261;NM_001145262;NM_001145260	-2.9972	-1.5836	0.000720288
cg08605234	NA		-2.9972	-1.5836	0.000317907
cg01246178	BBX	NM_001142568;NM_001276286;NM_020235	-2.9974	-1.5837	0.000452997
cg05327250	NA		-2.9974	-1.5837	0.000110863
cg04071967	NA		-2.9974	-1.5837	0.00056325
cg07816159	TRIP12	NM_001284215;NM_001284214;NM_004238;NM_001284216	-2.9977	-1.5838	0.000211089
cg20180629	CUX1	NM_001202543;NM_001202545;NM_001913;NM_001202544;NM_001202546;NM_181500;NM_181552	-2.9978	-1.5839	0.000675834
cg26561681	EIF4G3	NM_003760	-2.9978	-1.5839	0.000307127
cg07171008	NT5M	NM_020201	-2.9978	-1.5839	0.00151102
cg14033032	SNTB2	NM_006750	-2.9978	-1.5839	0.000602693
cg15237702	NA		-2.9981	-1.5841	0.0006111
cg02625241	NFKB1	NM_003998;NM_001165412	-2.9983	-1.5841	0.000143542
cg14903017	NA		-2.9983	-1.5842	0.000399932
cg14658818	NA		-2.9987	-1.5843	0.000404837
cg06502279	RAB11FIP3	NM_014700	-2.9992	-1.5846	0.000323552
cg20973691	TKFC	NM_015533	-2.9992	-1.5846	0.000201693
cg19776589	OXT	NM_000915	-2.9993	-1.5846	0.00356526
cg03214819	NA		-2.9995	-1.5847	0.000286431
cg00834988	AUTS2	NM_015570;NM_001127231	-2.9998	-1.5848	0.00050423
cg12230203	NA		-3.0001	-1.585	0.00115556
cg01402665	NOD2	NM_022162;NM_001293557	-3.0003	-1.5851	0.000421976
cg13364154	NA		-3.0003	-1.5851	0.000191151
cg11845002	BBX	NM_001142568;NM_020235;NM_001276286	-3.0004	-1.5851	0.000104937
cg22995724	GSDMD	NM_024736;NM_001166237	-3.0004	-1.5851	0.00399746
cg02097511	PCSK9	NM_174936;NR_110451	-3.0008	-1.5854	0.000455202
cg26118358	NA		-3.0016	-1.5857	0.000757131
cg05967651	RIPK3	NM_006871;NM_001198592;NM_001198568;NM_139247	-3.0025	-1.5862	0.000538894
cg06075261	SH2D3C	NM_001142531;NM_001142532;NM_001252334;NM_005489;NM_170600	-3.0025	-1.5861	0.000117414
cg20355779	DYNC1H1	NM_001376	-3.0027	-1.5862	0.00159995
cg12772203	RBM4B	NM_001286135;NM_031492	-3.0028	-1.5863	0.000209944
cg24056365	NA		-3.0029	-1.5864	0.000744766
cg03801286	KCNE1	NM_000219	-3.003	-1.5864	0.000888084
cg19926659	NA		-3.0032	-1.5865	0.000329788
cg18190776	MIR579	NR_030305;NM_016107	-3.0041	-1.5869	0.000541739
cg00734484	NA		-3.0042	-1.587	0.000105283
cg22708150	LY6G5C	NM_025262	-3.0043	-1.587	0.00131521
cg00158770	CSGALNACT1	NM_018371;NM_001130518;NR_024040	-3.0047	-1.5872	0.00109119
cg11166303	TSSC1	NM_003310	-3.0048	-1.5873	0.000484823
cg08611431	CCDC126	NM_138771	-3.0049	-1.5873	0.000487675
cg04041380	FNDC3B	NM_022763;NM_001135095	-3.0049	-1.5873	0.000814771
cg24550026	BCL2L15	NM_001010922;NM_001010922	-3.0052	-1.5874	0.000487619
cg02348818	MAML3	NM_018717	-3.0053	-1.5875	0.00085508
cg20544852	TRIM27	NM_006510	-3.0056	-1.5877	9.8126e-05
cg10429934	NA		-3.0059	-1.5878	0.000111422
cg12420856	CHST11	NM_001173982;NM_018413	-3.0063	-1.588	0.00101491
cg07804470	STK24	NM_001032296	-3.0063	-1.588	0.000750689
cg06496300	ZC3H18	NM_001294340;NM_144604	-3.0063	-1.588	0.000705384
cg01515803	DLEU7	NM_198989	-3.0064	-1.588	0.00210132
cg00259404	TRIM27	NM_006510	-3.0066	-1.5881	0.000620916
cg06756169	TUBGCP5	NM_001102610;NM_052903	-3.0069	-1.5883	0.0303488
cg20276367	NA		-3.0069	-1.5883	0.000571239
cg03678274	LYST	NM_000081;NR_031718	-3.0073	-1.5885	0.000508747
cg14188519	NA		-3.0073	-1.5885	0.000100715
cg20021436	NA		-3.0073	-1.5885	0.000165899
cg03719830	TM9SF4	NM_014742	-3.0074	-1.5885	0.000718354
cg26828017	NA		-3.0074	-1.5885	0.000222362
cg17359629	TFDP1	NR_026580;NM_007111	-3.0075	-1.5886	0.000116048
cg19803593	NA		-3.0075	-1.5885	0.000117414
cg18731055	RCBTB2	NM_001268	-3.0076	-1.5886	0.000266571
cg02270433	FANCA	NM_000135;NM_001286167	-3.0077	-1.5887	0.000486378
cg19158670	HP	NM_001126102;NM_005143	-3.0077	-1.5886	0.00040767
cg08192417	FASTKD2	NM_014929;NM_001136193;NM_001136194	-3.0084	-1.589	0.000834686
cg00187403	NA		-3.0087	-1.5891	0.00045928
cg24597564	PDE4D	NM_001197220;NM_001197219;NM_006203;NM_001197218;NM_001104631;NM_001165899	-3.0088	-1.5892	0.000162973
cg14748994	NA		-3.0088	-1.5892	0.00129992
cg03494002	NA		-3.009	-1.5893	0.000505998
cg16506970	KIAA0232	NM_014743;NM_001100590	-3.0091	-1.5894	0.00027593
cg02291652	NA		-3.0092	-1.5894	0.000190492
cg16973111	DLGAP1	NM_001003809;NM_001242766;NM_001308390;NM_001242764;NM_001242763;NM_001242762;NM_004746;NM_001242765;NM_001242761	-3.0095	-1.5895	0.000291754
cg24140751	NA		-3.0095	-1.5895	0.000866858
cg12380764	IL19	NM_153758	-3.0097	-1.5896	0.000301949
cg14033779	DISC1	NM_001164547;NM_001164546;NM_001164542;NM_001164541;NM_001164538;NM_018662;NM_001164540;NM_001012957;NM_001164537;NR_028393	-3.0098	-1.5897	9.5482e-05
cg01135648	DCAF4L1	NM_001029955	-3.0103	-1.5899	0.000532473
cg10953410	HTR3A	NM_000869;NM_001161772;NM_213621	-3.0103	-1.5899	0.00507605
cg11462267	NA		-3.0103	-1.5899	0.000421915
cg17479790	NA		-3.0105	-1.59	0.00048829
cg05065948	NA		-3.0108	-1.5902	0.00090817
cg22249254	RBM47	NM_001098634	-3.0115	-1.5905	0.000355735
cg13336045	NA		-3.0116	-1.5905	0.000443709
cg10777461	PEX14	NM_004565	-3.0117	-1.5906	0.00113761
cg19039578	NA		-3.0117	-1.5906	0.000805457
cg13022244	NA		-3.012	-1.5907	0.000487478
cg23519755	KANSL1	NM_001193466;NM_001193465;NM_015443	-3.0122	-1.5908	0.00061108
cg15782984	SLC26A8	NM_052961	-3.0122	-1.5908	0.000162502
cg23697633	NA		-3.0125	-1.591	0.000845389
cg09023833	LOC100505635	NR_125831;NM_015345;NM_001201427	-3.0127	-1.5911	0.000665262
cg18415791	OSBPL5	NM_020896;NM_001144063;NM_145638	-3.0127	-1.591	0.00130366
cg01211396	DHX16	NM_001164239;NM_003587	-3.013	-1.5912	0.000876779
cg08592979	PCGF3	NM_006315	-3.0131	-1.5912	0.000218342
cg12744976	SLC7A7	NR_040448;NM_001126105;NM_001126106	-3.0133	-1.5913	0.000117404
cg04011368	NA		-3.0137	-1.5915	0.0327227
cg02530879	DISC1	NM_001164548;NM_001164556;NM_001164545;NM_001164544;NM_001164539;NM_001012959;NM_001164547;NM_001164546;NM_001164542;NM_001164541;NM_001164538;NM_018662;NM_001164540;NM_001012957;NM_001164537;NR_028396;NR_028395;NR_028394;NR_028398;NR_028397;NR_028393	-3.014	-1.5917	0.000325858
cg01646331	LOC100130331	NR_027247	-3.0144	-1.5919	0.00130237
cg19927678	SMG6	NM_001256828;NM_001256827;NM_017575	-3.0144	-1.5919	0.000851253
cg02482159	ZNF778	NR_037705;NM_001201407;NM_182531	-3.0147	-1.592	0.000158593
cg04871472	NA		-3.0147	-1.592	0.000769709
cg12867024	ALMS1	NM_015120	-3.0149	-1.5921	0.000353375
cg02540803	ARMC2	NM_001286609;NM_032131	-3.0149	-1.5921	0.000310499
cg06084585	DLEU1	NR_109974	-3.0149	-1.5921	0.00156686
cg06708107	CHRM2	NM_001006627;NM_001006630;NM_000739;NM_001006632;NM_001006631;NM_001006626;NM_001006629;NM_001006628;NR_046103	-3.015	-1.5921	0.000387116
cg04639761	NA		-3.0151	-1.5922	0.000240121
cg23690893	TECR	NM_138501	-3.0153	-1.5923	0.0001598
cg18276112	FOXK1	NM_001037165	-3.0159	-1.5926	0.00102251
cg01993732	NA		-3.0159	-1.5926	0.000934061
cg27277419	UBR4	NM_020765	-3.0161	-1.5927	0.000199892
cg21187007	NA		-3.0161	-1.5927	0.00204489
cg26552158	ENPP4	NM_014936	-3.0163	-1.5928	0.000442529
cg12369367	DOCK5	NM_024940	-3.0166	-1.5929	0.000600932
cg13128440	CPEB4	NM_030627;NM_001308191;NM_001308189;NM_001308192;NM_001308193	-3.0167	-1.593	5.59547e-05
cg23295942	NA		-3.0168	-1.593	0.000769833
cg12130944	HDAC9	NM_001204144;NM_014707;NM_001204146;NM_001204145;NM_001204147;NM_001204148;NM_178423;NM_058176;NM_178425	-3.0171	-1.5932	0.000563445
cg09529408	SLC2A14	NM_001286237	-3.0172	-1.5932	0.000435487
cg03626208	CACNA1C	NM_001129844;NM_001129827;NM_001129839;NM_001129834;NM_001129841;NM_000719;NM_001129830;NM_001167625;NM_001129843;NM_001167624;NM_001129835;NM_001129837;NM_001167623;NM_001129840;NM_199460;NM_001129833;NM_001129832;NM_001129829;NM_001129846;NM_001129836;NM_001129838;NM_001129831;NM_001129842	-3.0173	-1.5933	0.000412528
cg19689587	NA		-3.0173	-1.5932	0.000515183
cg21085915	NA		-3.0173	-1.5933	0.00132495
cg26707879	NA		-3.0175	-1.5934	0.00121885
cg09929238	RPTOR	NM_001163034;NM_020761	-3.0177	-1.5935	0.00113918
cg01448863	SLC10A1	NM_003049	-3.018	-1.5936	0.000346045
cg07333061	FCN1	NM_002003	-3.0181	-1.5936	0.0013007
cg24373427	NA		-3.0181	-1.5936	0.000129586
cg09168695	E2F3	NM_001949;NM_001243076	-3.0182	-1.5937	0.000609165
cg21317441	UBAC2	NR_026644;NM_001144072;NM_177967;NR_039765	-3.0183	-1.5937	0.00137909
cg02761839	RBMS1	NM_002897;NM_016836	-3.0186	-1.5939	3.94685e-05
cg08984272	NA		-3.0186	-1.5939	0.000675715
cg16338403	LOC339862	NM_001257177	-3.0188	-1.594	0.000513285
cg09024685	AKAP13	NM_007200;NM_006738	-3.019	-1.5941	0.00153319
cg20006294	FRMD4B	NM_015123	-3.0192	-1.5942	0.000529542
cg19774357	CLCN6	NM_001286;NM_001256959;NR_037806;NR_046428	-3.0194	-1.5943	9.64134e-05
cg02521587	PUF60	NM_001136033;NM_001271100;NM_014281;NM_001271099;NM_001271098;NM_001271097;NM_001271096;NM_078480	-3.0197	-1.5944	0.000664592
cg18038331	PRKCI	NM_002740	-3.0198	-1.5944	0.00033407
cg26893816	AMACR	NM_001167595;NM_001167597;NM_001167596;NM_203382;NM_014324	-3.02	-1.5945	0.000430012
cg01396079	NA		-3.02	-1.5946	0.000387598
cg26280457	NA		-3.0201	-1.5946	0.00103845
cg03149787	TRIM7	NM_203293;NM_203295;NM_203296;NM_203294;NM_033342	-3.0204	-1.5947	0.000233371
cg21834463	SGK1	NM_001143676	-3.0206	-1.5949	0.000246193
cg24742520	UBR4	NM_020765	-3.0207	-1.5949	0.000936252
cg11180667	NA		-3.0208	-1.5949	0.000114877
cg04314107	SNX1	NM_003099;NM_148955;NM_001242933	-3.021	-1.595	0.000841059
cg04620332	TMEM217	NR_104443;NR_104442;NM_145316;NM_001162900;NM_001286401;NM_017772;NR_130108	-3.0218	-1.5954	0.000173227
cg16495735	NA		-3.0223	-1.5956	0.000235484
cg27056219	ARAP1	NM_001135190;NM_015242;NM_001040118	-3.0225	-1.5957	4.87591e-05
cg21976878	NA		-3.0226	-1.5958	0.000461859
cg05143438	LRFN2	NM_020737	-3.0227	-1.5958	2.75822e-05
cg01580228	MIR1304	NR_031639;NR_002920;NR_003033;NR_002959	-3.0229	-1.596	0.000438104
cg17541002	CAMKK2	NM_172215;NM_172216;NM_006549;NM_172214;NM_153499;NM_153500;NM_172226	-3.0237	-1.5963	0.000594584
cg07241925	MAEA	NM_005882;NM_001017405	-3.0238	-1.5964	0.000452379
cg22380845	AOX2P	NR_001557	-3.024	-1.5965	0.000466137
cg24395075	FOXP1	NM_001244815;NM_032682;NM_001244816;NM_001244814;NM_001244812;NM_001244810;NM_001244808	-3.024	-1.5964	0.000487025
cg27576485	PTRF	NM_012232	-3.0248	-1.5968	0.00043251
cg21732535	PTH2R	NM_001309516	-3.0249	-1.5969	0.000152242
cg16041412	NA		-3.025	-1.5969	0.000202343
cg06794642	ABR	NM_001092;NM_001159746;NM_021962	-3.0256	-1.5972	0.000280196
cg09589182	L2HGDH	NM_024884	-3.0256	-1.5972	0.000254812
cg13069322	NA		-3.0257	-1.5973	0.000171285
cg03445932	ARMC8	NM_001267042;NM_001267041;NM_014154;NM_213654;NM_015396;NM_001282342	-3.0267	-1.5977	0.00040734
cg20615117	SORL1	NM_003105	-3.0267	-1.5978	0.000363637
cg08016417	TMEM154	NM_152680	-3.0268	-1.5978	0.00044291
cg07136111	FAM188B	NM_032222	-3.0271	-1.5979	0.000691915
cg00989904	STAG1	NM_005862	-3.0273	-1.598	0.00997711
cg06144210	MAP7	NM_001198615;NM_001198609;NM_001198608;NM_001198611;NM_001198614;NM_001198617;NM_003980;NM_001198616;NM_001198618;NM_001198619	-3.0275	-1.5981	0.000682344
cg26312508	ZSWIM7	NM_001042698;NM_001042697	-3.0279	-1.5983	0.000330172
cg03682581	C2orf68	NM_001013649	-3.028	-1.5984	0.000276322
cg04162032	LOC646627	NM_001085474;NM_001085474	-3.0282	-1.5985	0.000197501
cg02435083	NA		-3.0284	-1.5986	0.00113114
cg06494199	LPO	NM_001160102;NM_006151;NR_027647;NM_001160102;NM_006151	-3.0285	-1.5986	0.000314072
cg16268734	CS	NM_004077	-3.0288	-1.5988	0.000274428
cg00208768	MIF4GD	NM_001242501;NM_001242500;NM_020679;NM_001242498	-3.0288	-1.5988	0.000522795
cg06871732	ATG13	NM_014741;NM_001205120;NM_001205121;NM_001205119;NM_001142673;NM_001205122	-3.029	-1.5988	0.000611423
cg24035746	METTL20	NM_001135864	-3.0291	-1.5989	0.000287101
cg09951392	NA		-3.0291	-1.5989	9.45904e-05
cg17962756	NA		-3.0291	-1.5989	0.00045229
cg09385845	TMEM86A	NM_153347	-3.0292	-1.5989	0.000397846
cg22083904	FOXK2	NM_004514	-3.0294	-1.599	0.00028377
cg15502160	NA		-3.0295	-1.5991	0.000108512
cg02468551	TCF3	NM_001136139;NM_003200	-3.0296	-1.5991	0.000234247
cg23476905	PLAC8	NM_016619;NM_001130715	-3.0297	-1.5992	0.00141658
cg13601309	CTDP1	NM_048368;NM_004715	-3.0299	-1.5993	6.0646e-05
cg02383175	NA		-3.0299	-1.5992	0.000162525
cg27441294	NA		-3.0306	-1.5996	0.000211947
cg04528260	HAUS6	NM_017645;NM_001270890	-3.0307	-1.5997	3.82411e-05
cg19540546	NA		-3.0307	-1.5996	4.72047e-05
cg09072626	ZNF710	NM_198526	-3.031	-1.5998	0.000417446
cg10925265	SND1	NM_014390	-3.0315	-1.6001	0.0071327
cg23056811	C1orf204	NM_001134233	-3.0317	-1.6001	0.000274058
cg26970354	PDE4D	NM_001197219;NM_006203;NM_001197218;NM_001104631;NM_001165899	-3.0321	-1.6003	0.00153695
cg07737773	POLR1B	NM_001282776;NM_001282772;NM_001282774;NM_001137604;NM_019014;NM_001282779;NM_001282777	-3.0325	-1.6005	0.000216139
cg21553447	CMIP	NM_198390;NM_030629	-3.0326	-1.6006	0.000897723
cg15973503	ASPM	NM_001206846;NM_018136	-3.0328	-1.6007	0.000267759
cg00064733	DPP6	NM_001039350	-3.0332	-1.6009	0.0129601
cg23551432	NA		-3.0335	-1.601	0.000256529
cg20461680	HAL	NM_001258334;NM_001258333;NM_002108	-3.0336	-1.601	0.000849634
cg07275437	NA		-3.034	-1.6012	0.000918488
cg00534516	DTWD2	NM_001308081;NM_173666	-3.0343	-1.6014	0.00126507
cg16795974	LOC105376360	NR_131187	-3.0345	-1.6014	0.000117229
cg10989317	UBTD1	NM_024954	-3.0348	-1.6016	0.04132
cg07737292	MIR138-2	NR_029680	-3.035	-1.6017	0.00122007
cg09386315	NA		-3.0352	-1.6018	0.000113189
cg09730359	MIR5095	NR_039970;NM_153029	-3.0353	-1.6018	0.000303752
cg16691087	C20orf26	NM_015585;NM_016652;NM_016652;NM_001167816	-3.0355	-1.602	0.000347501
cg24522361	APLF	NM_173545	-3.0357	-1.602	0.000752416
cg13999433	AKNA	NM_030767	-3.0358	-1.6021	0.00030936
cg05075327	NA		-3.0364	-1.6024	0.00150033
cg00274928	NA		-3.0366	-1.6025	0.000237624
cg21213363	NA		-3.0369	-1.6026	0.000158375
cg15814312	NA		-3.037	-1.6026	0.0001854
cg25480437	NA		-3.037	-1.6026	0.000307597
cg14293747	C3orf33	NM_001308229;NM_173657	-3.0378	-1.603	0.00011802
cg00686823	TPRA1	NM_001142646	-3.0378	-1.603	0.000675661
cg26582249	NA		-3.0379	-1.6031	0.000409568
cg11502477	NA		-3.0381	-1.6032	0.000220974
cg22038931	NLRC4	NM_001199138;NM_021209;NM_001302504;NM_001199139;NM_021209;NM_001302504	-3.0384	-1.6033	0.000726989
cg02525147	NA		-3.0385	-1.6033	0.000121619
cg10786691	ALPK1	NM_001102406;NM_025144;NM_001253884	-3.0386	-1.6034	0.000144643
cg11646289	CBS	NM_000071;NM_001178009;NM_001178008	-3.0391	-1.6037	0.0001444
cg15258682	AGPAT6	NM_178819	-3.0394	-1.6038	0.000736284
cg14292442	KCNE3	NM_005472	-3.0395	-1.6038	0.000446595
cg02414559	SIPA1L1	NM_015556;NM_001284245	-3.0397	-1.6039	0.000387171
cg23731826	NA		-3.0398	-1.604	0.000313672
cg07298397	NA		-3.0398	-1.604	0.000748802
cg10834213	SERTAD2	NM_014755	-3.0399	-1.604	0.000390744
cg22431093	FGD4	NM_139241	-3.0402	-1.6042	0.000270425
cg21694873	LARS2	NM_015340	-3.0402	-1.6042	0.000381943
cg06820437	COLQ	NM_080539;NM_005677	-3.0406	-1.6044	0.00016103
cg12244594	NA		-3.0408	-1.6045	0.000539517
cg05599723	TNFRSF1B	NM_001066	-3.0414	-1.6047	0.00119763
cg18332229	ADAP1	NM_006869	-3.0415	-1.6048	0.000981207
cg00842918	GAS7	NM_201432;NM_201433	-3.0419	-1.605	0.000363324
cg23230830	LOC646627	NM_001085474	-3.0425	-1.6052	0.000452246
cg08276755	NA		-3.0425	-1.6053	0.000433161
cg27086701	SLC1A3	NM_001289940;NM_001289939;NM_004172;NM_001166695	-3.0426	-1.6053	0.000587504
cg15090227	NA		-3.0426	-1.6053	0.00118202
cg14135462	NA		-3.0427	-1.6053	0.000194139
cg20875821	SERPINB2	NM_001143818;NM_002575	-3.043	-1.6055	0.000430991
cg01560354	THADA	NR_073394;NM_022065;NM_001083953	-3.043	-1.6055	0.00036018
cg22407408	NA		-3.043	-1.6055	0.000333531
cg15438384	FCGR2A	NM_001136219;NM_021642;NM_001136219;NM_021642	-3.0431	-1.6055	0.00042445
cg08304487	NA		-3.0431	-1.6056	0.000393644
cg16502477	SLC25A35	NM_201520	-3.0433	-1.6057	0.000224403
cg04415176	HOXD13	NM_000523	-3.0434	-1.6057	0.00206602
cg22465490	TTC7B	NM_001010854	-3.0434	-1.6057	0.000426161
cg04813175	NA		-3.0439	-1.6059	0.000714055
cg18257193	TCP11L2	NM_152772;NM_001286262	-3.044	-1.606	0.000718509
cg10907896	ASB1	NM_001040445	-3.0441	-1.606	0.00125958
cg13977235	NA		-3.0442	-1.606	0.000288193
cg17429282	COL23A1	NM_173465	-3.0444	-1.6061	0.00226246
cg05099863	RUFY4	NR_034176;NM_198483	-3.0446	-1.6063	0.000469608
cg27644907	OLFM4	NM_006418	-3.0452	-1.6065	0.000255737
cg01581130	NA		-3.0453	-1.6066	0.000537568
cg18113566	NA		-3.0455	-1.6067	0.000328794
cg18445680	AAK1	NM_014911	-3.0458	-1.6068	0.000158424
cg12568458	C16orf62	NM_001300743;NM_020314	-3.0458	-1.6068	0.000286753
cg25235344	WDR88	NM_173479	-3.0458	-1.6068	0.000179401
cg23214435	ADAM19	NM_033274	-3.0459	-1.6069	5.64325e-05
cg08996243	GNL1	NM_005275	-3.046	-1.6069	0.000175207
cg09568500	MAST4	NM_015183;NM_001290226;NM_001290227;NM_001297651;NM_001164664	-3.0463	-1.607	0.000464127
cg21498676	ITGAE	NM_002208	-3.0465	-1.6071	0.00093258
cg21893651	NCRNA00171	NR_026751	-3.0465	-1.6072	0.000414471
cg23002660	ARMC9	NM_001291656;NM_025139;NM_001271466	-3.0466	-1.6072	0.000451424
cg22639028	CORO2A	NM_052820	-3.0466	-1.6072	0.000185735
cg18875208	KIAA0040	NM_001162895;NM_014656;NM_001162894;NM_001162893	-3.0466	-1.6072	0.000449588
cg21047465	AAGAB	NM_001271885;NM_022784;NM_001284349;NM_001284348;NM_001284347;NM_001031715	-3.0467	-1.6072	8.97255e-05
cg06011270	NA		-3.0468	-1.6073	0.000653882
cg03942140	BIRC6-AS2	NR_125793;NM_016252	-3.0469	-1.6074	0.0031893
cg14228568	PIGL	NM_004278	-3.0469	-1.6073	0.000292968
cg05684154	NA		-3.0469	-1.6073	0.000351376
cg17941843	HDAC4	NM_006037	-3.047	-1.6074	0.000427222
cg01924292	ADIPOR2	NM_024551	-3.0471	-1.6074	0.000315971
cg02863947	NR1I2	NM_003889;NM_033013	-3.0471	-1.6074	0.000673096
cg14218917	CNRIP1	NM_001111101	-3.0472	-1.6075	0.000797449
cg22282627	LRRK1	NM_024652	-3.0472	-1.6075	0.000594302
cg01827633	TTLL4	NM_014640	-3.0472	-1.6075	0.000261776
cg11796827	RAC1	NM_018890;NM_006908	-3.0473	-1.6075	0.000279842
cg16382665	KCNQ5	NM_001160132;NM_001160134;NM_001160133;NM_001160130;NM_019842	-3.0474	-1.6076	0.000815506
cg24989176	NA		-3.0477	-1.6077	0.00129121
cg19980260	FNDC3B	NM_001135095;NM_022763	-3.0478	-1.6077	0.000802182
cg04582760	UNC45A	NM_001039675;NM_018671	-3.0479	-1.6078	0.000207094
cg14539366	COL17A1	NM_000494	-3.0481	-1.6079	0.000222845
cg21562354	NA		-3.0481	-1.6079	0.0011511
cg23013854	PARP15	NM_001113523;NM_001308320;NM_152615;NM_001308321	-3.0482	-1.608	0.000419017
cg19951437	CGNL1	NM_001252335;NM_032866	-3.0483	-1.608	0.000331491
cg06743610	FXYD1	NM_021902;NM_005031	-3.0483	-1.608	0.000663316
cg05057720	CLEC14A	NM_175060	-3.0484	-1.6081	0.0139673
cg26591899	NUS1	NM_138459	-3.0485	-1.6081	0.000220794
cg06825457	IMMT	NM_001100170;NM_006839;NM_001100169	-3.0486	-1.6081	9.02093e-05
cg10926282	NA		-3.0486	-1.6082	0.000810409
cg02656222	NA		-3.0489	-1.6083	0.00060876
cg01609691	NA		-3.0492	-1.6084	0.000739502
cg02927682	SSBP3	NM_001009955;NM_018070;NM_145716	-3.0495	-1.6086	0.000234751
cg10644115	ARHGAP26	NM_001135608;NM_015071	-3.0496	-1.6086	0.000269126
cg26282731	ARHGAP10	NM_024605	-3.0498	-1.6087	0.00014993
cg18053869	HECW2	NM_020760	-3.0498	-1.6087	0.000544199
cg18714263	CDK6	NM_001259;NM_001145306	-3.0502	-1.6089	0.0003227
cg15206171	KIFC1	NM_002263	-3.0502	-1.6089	0.000319543
cg26315509	TRAF2	NM_021138	-3.0505	-1.6091	0.000364011
cg17343451	AP2M1	NM_001025205;NM_004068	-3.0509	-1.6092	0.000949551
cg22203678	NA		-3.0511	-1.6093	0.000829078
cg19987129	NA		-3.0511	-1.6093	0.000947784
cg11201708	UNC5B	NM_170744;NM_001244889	-3.0514	-1.6095	0.000128773
cg08995183	NA		-3.0514	-1.6094	0.00104194
cg19905126	DNAJC1	NM_022365	-3.0515	-1.6095	0.0004197
cg00924460	NA		-3.0517	-1.6096	0.000627757
cg07481273	C14orf109	NM_001098621;NM_015676	-3.0519	-1.6097	0.000597452
cg07206927	PPP2R5E	NM_006246;NM_001282182;NM_001282181;NM_001282180;NM_001282179;NR_104104	-3.0519	-1.6097	0.000570427
cg08401078	NA		-3.0522	-1.6099	0.000473227
cg19375371	FYCO1	NM_024513	-3.0523	-1.6099	0.000166892
cg03268697	SEC14L1	NM_001143999;NM_003003;NM_001143998;NM_001039573	-3.0523	-1.6099	0.0010366
cg09436262	NA		-3.0525	-1.61	0.000263427
cg15553418	C1orf144	NM_015609;NM_001114600	-3.053	-1.6102	0.000686037
cg18416362	AOAH	NM_001177506;NM_001177507;NM_001637	-3.0532	-1.6103	0.000367759
cg10690713	NA		-3.0534	-1.6104	0.0430625
cg18118893	NA		-3.0536	-1.6105	0.000994773
cg14742445	ASCC2	NM_032204	-3.0537	-1.6105	0.000578806
cg15948787	CDK6	NM_001259;NM_001145306	-3.0537	-1.6106	0.00079387
cg23002590	RPS6KA2	NM_021135;NM_001006932	-3.0537	-1.6106	0.000408131
cg12057878	NA		-3.0537	-1.6105	0.000805306
cg24233992	FAM105A	NM_019018	-3.0539	-1.6106	0.000428267
cg00515023	NA		-3.0539	-1.6106	0.00017007
cg10679182	EXOC4	NM_021807	-3.0541	-1.6107	0.000145302
cg27161155	NA		-3.0541	-1.6108	8.13354e-05
cg08269974	ELANE	NM_001972	-3.0543	-1.6108	0.00073896
cg13814657	NA		-3.0547	-1.611	0.00145744
cg09454209	NA		-3.055	-1.6112	0.000300634
cg13036107	EMILIN2	NM_032048	-3.0551	-1.6112	0.00120114
cg21768918	NA		-3.0551	-1.6112	0.000602192
cg10977731	PTK2B	NM_173176;NM_173175;NM_173174;NM_004103	-3.0555	-1.6114	0.000390498
cg03776923	NA		-3.0555	-1.6114	8.41961e-05
cg17741362	ALDH2	NM_000690;NM_001204889	-3.0556	-1.6115	0.00142655
cg14435871	NA		-3.0558	-1.6116	0.000164087
cg21579539	NA		-3.0558	-1.6116	0.000203688
cg19718817	NA		-3.056	-1.6116	0.000580428
cg12223399	AP1G2	NM_001282475;NM_003917;NR_110555;NM_001282474	-3.0562	-1.6117	0.000424938
cg24637417	DAZAP2	NM_014764;NM_001136267;NM_001136268;NM_001136264;NM_001136266;NM_001136269	-3.0562	-1.6117	0.000600929
cg10260093	MOV10L1	NM_018995;NM_001164104;NM_001164105;NM_001164106	-3.0566	-1.6119	0.000853052
cg20423384	SEL1L3	NM_001297594;NM_015187;NM_001297592	-3.0567	-1.612	0.00113292
cg10452229	PCM1	NM_006197	-3.0568	-1.612	0.000295067
cg16381477	ANTXR1	NM_032208	-3.0569	-1.6121	0.000321813
cg24856024	UBAC2	NR_026644;NM_001144072;NM_177967;NR_039765	-3.0569	-1.6121	0.000506101
cg24245397	HK1	NM_033497;NM_033498;NM_033500;NM_033496;NM_000188	-3.057	-1.6121	0.000194696
cg20157339	RRM2B	NM_015713	-3.057	-1.6121	7.76732e-05
cg24834394	NA		-3.057	-1.6121	0.000846246
cg07588571	NA		-3.0572	-1.6122	0.00029807
cg18481342	HCCA2	NM_053005;NM_001909	-3.0574	-1.6123	0.00165367
cg18367631	PRKAR1B	NM_001164759;NM_001164762;NM_001164758;NM_001164760;NM_001164761;NM_002735	-3.0578	-1.6125	0.00691883
cg08924923	ZMYM2	NM_197968;NM_003453;NM_001190964;NM_001190965	-3.0579	-1.6126	0.000240436
cg20273531	FAM134B	NM_019000;NM_001034850	-3.058	-1.6126	7.50423e-05
cg02455719	CASC21	NR_117099;NR_117100	-3.0581	-1.6126	0.000645392
cg07622712	GALC	NM_001201402	-3.0582	-1.6127	0.00204177
cg00598446	GNAQ	NM_002072	-3.0588	-1.6129	6.70553e-05
cg13345558	PRKAA1	NM_206907;NM_006251	-3.0588	-1.613	0.000452309
cg08259346	VAC14	NM_018052	-3.0588	-1.613	6.12831e-05
cg19688339	NA		-3.0589	-1.613	0.00112833
cg07838278	NA		-3.059	-1.6131	0.00028743
cg21326139	MAEA	NM_005882;NM_001017405	-3.0593	-1.6132	0.000988026
cg07487971	NA		-3.0594	-1.6132	0.000454164
cg09923354	NA		-3.0594	-1.6132	0.000497577
cg06134744	NA		-3.0595	-1.6133	0.000289612
cg15200418	FOXK1	NM_001037165	-3.0596	-1.6133	0.00022649
cg00472967	STAU2	NM_001164385;NM_001164384;NM_014393;NM_001164383;NM_001164382;NM_001164380;NM_001164381	-3.0596	-1.6133	0.000121756
cg07863268	NA		-3.0596	-1.6133	0.000188536
cg18854872	SF3B1	NM_001005526;NM_012433	-3.0597	-1.6134	0.000123872
cg04682905	FBXL18	NM_024963	-3.0599	-1.6135	0.000148359
cg03928616	NA		-3.06	-1.6135	0.000187701
cg03653366	FRY	NM_023037	-3.0601	-1.6136	0.00221648
cg09997395	MCF2L2	NM_015078	-3.0601	-1.6136	0.000215557
cg06953293	NA		-3.0605	-1.6138	0.000132221
cg04249873	NA		-3.0607	-1.6139	0.000554426
cg03662858	LRRC8B	NM_001134476;NM_015350	-3.0611	-1.614	0.00042043
cg13843891	IPO13	NM_014652	-3.0613	-1.6142	0.000402015
cg03688799	DGKZ	NM_201532;NM_201533;NM_003646;NM_001199268;NM_001199267;NM_001199266	-3.0615	-1.6142	0.00125777
cg03796140	NBPF8	NR_102405;NR_102404;NM_001037501	-3.0618	-1.6144	0.00182689
cg14552514	NA		-3.0619	-1.6144	0.00150478
cg13686044	NA		-3.062	-1.6145	0.00792585
cg01221959	NA		-3.0623	-1.6146	0.00025714
cg15710574	LYPD4	NM_173506;NM_001291419	-3.0626	-1.6148	0.000692236
cg17496921	TSPAN16	NM_012466	-3.0626	-1.6147	0.000485519
cg10161434	KIF24	NM_194313	-3.0627	-1.6148	0.000301297
cg06646922	CACNA1D	NM_000720;NM_001128840;NM_001128839	-3.0633	-1.6151	0.000359556
cg23145714	ATXN1	NM_001128164;NM_000332	-3.0635	-1.6152	0.000274781
cg01811355	NA		-3.0635	-1.6152	0.000543846
[truncated: 4,129 more rows]
