# Supplementary material for: Defining a Methylation Signature Associated With Operational Tolerance in Kidney Transplant Recipients
Source: Front Immunol. 2021 Aug 20;12:709164. doi: 10.3389/fimmu.2021.709164 (PMC8417883; doi:10.3389/fimmu.2021.709164)
Supplement: Supplementary file 4 [file Table_3.xlsx]

## Sheet: C1
cpg	bCR	bTOL	bCTRL	gene
cg00113675	0.327471	0.560883	0.551603	HLA-H
cg00835031	0.242606	0.451886	0.406118	ZNRF1
cg01081395	0.153097	0.419925	0.458673	DNAJC6
cg01252526	0.130811	0.301551	0.351488	WDR90
cg01644611	0.587504	0.818127	0.701278	OXT
cg01959119	0.301639	0.515059	0.463691	C1orf21
cg01966791	0.170371	0.399217	0.395285	MIR1914
cg02253142	0.30014	0.551338	0.478898	TMOD2
cg02331910	0.348784	0.541133	0.554952	S100A13
cg02408697	0.61939	0.877433	0.773857	ADARB2
cg02873163	0.289907	0.528912	0.53652	S100A13
cg03343571	0.161489	0.340741	0.379636	RNF39
cg04049719	0.292778	0.407452	0.498988	HLA-DPA1
cg04616709	0.268636	0.484223	0.475795	LOC100129603
cg04714581	0.266021	0.509127	0.460517	TPD52
cg05081182	0.47715	0.695258	0.613347	SOX13
cg05226335	0.424194	0.680552	0.64628	CTTN
cg05287483	0.316071	0.525625	0.492477	GPCPD1
cg05413628	0.421982	0.73544	0.58774	CLCN7
cg05716544	0.560253	0.780589	0.735697	MEOX1
cg06225639	0.500589	0.859276	0.778448	PSD4
cg06249604	0.160262	0.336936	0.383447	RNF39
cg06301252	0.5823	0.851616	0.750568	PTPRN2
cg06570358	0.489355	0.697082	0.650916	ARHGAP10
cg07286216	0.348439	0.559983	0.492112	LOC650226
cg07356745	0.287241	0.500954	0.510569	FAM190B
cg07382347	0.0711517	0.216587	0.30198	RNF39
cg07433706	0.506708	0.738618	0.643852	UBASH3B
cg07504457	0.493698	0.760199	0.623856	VPS28
cg07711085	0.449193	0.69957	0.717564	NKAIN4
cg07747220	0.578033	0.783423	0.678364	OXT
cg08158105	0.508129	0.770266	0.661298	BRI3BP
cg08243259	0.338765	0.446624	0.540171	TLN2
cg08347373	0.330628	0.549082	0.473718	CD302
cg08562657	0.231646	0.433507	0.373334	CEACAM3
cg08700141	0.425499	0.647858	0.592341	XYLT1
cg08736275	0.413115	0.614403	0.524431	RNF213
cg08919780	0.600554	0.732189	0.846038	CDK13
cg08924424	0.38325	0.615685	0.493238	IDO2
cg08930993	0.335384	0.581405	0.522095	CTAGE5
cg09279736	0.165012	0.329163	0.40685	RNF39
cg09499504	0.606808	0.861022	0.830386	MPRIP
cg10039445	0.602467	0.866716	0.866833	PPP2R2C
cg10771443	0.229163	0.433891	0.361615	RSAD2
cg10930308	0.0938441	0.199847	0.346714	RNF39
cg10974412	0.558155	0.811665	0.809659	TNS3
cg11100795	0.421418	0.634945	0.598211	AP3B1
cg12542255	0.180317	0.450596	0.352357	FOSB
cg12633154	0.154794	0.361039	0.442829	RNF39
cg13285174	0.450597	0.696383	0.585945	OXT
cg13289413	0.600624	0.811459	0.79091	FAM167A
cg13401893	0.154495	0.358521	0.439944	RNF39
cg13725599	0.63778	0.844325	0.761097	OXT
cg13776906	0.342623	0.547816	0.46639	APMAP
cg14168080	0.561658	0.865278	0.767595	PTPRN2
cg14191466	0.25376	0.56513	0.479235	CDC42BPB
cg14646974	0.0561304	0.295093	0.118692	HSD17B7P2
cg14998086	0.576676	0.806144	0.824653	TNS3
cg15027294	0.352932	0.56088	0.473691	LOC100292680
cg15073729	0.347338	0.566486	0.442245	DNAH17
cg15084543	0.227619	0.45048	0.284601	ELTD1
cg15356966	0.26654	0.487252	0.41246	LMO2
cg15729315	0.228623	0.420227	0.443922	APBB2
cg15855900	0.382784	0.591956	0.60752	CA7
cg16078649	0.100333	0.2343	0.335381	RNF39
cg16246428	0.299302	0.51585	0.479039	CLCN6
cg16887334	0.528668	0.787281	0.709537	OXT
cg17265515	0.431845	0.659792	0.727971	ERICH1
cg18355337	0.47972	0.719596	0.655608	GP6
cg18563970	0.248974	0.463206	0.407128	LDLRAD4
cg18621232	0.384483	0.623284	0.514946	NKAIN1
cg19225512	0.354011	0.552202	0.609101	PCBD1
cg19636302	0.26581	0.467913	0.393179	OPA3
cg20141578	0.193732	0.375074	0.397625	BCL2L14
cg20741644	0.286471	0.56914	0.442791	ACADL
cg20784693	0.449463	0.71983	0.622567	HDAC4
cg20806847	0.4207	0.672599	0.557272	MMP25
cg20814202	0.318693	0.581402	0.518812	AATK
cg21042336	0.598077	0.803927	0.632326	OSBPL1A
cg22116239	0.436981	0.638811	0.650569	SREBF1
cg22321572	0.189461	0.401899	0.299908	C6orf124
cg23189410	0.191522	0.421084	0.353512	ZIC4
cg23816606	0.546742	0.774833	0.701887	ATP8B4
cg24159247	0.1758	0.426053	0.26496	ITPR1
cg24175188	0.463321	0.66768	0.62474	PXK
cg24361394	0.354231	0.582856	0.514773	ERC1
cg24682638	0.367548	0.639153	0.569377	ATP8B4
cg25179011	0.259531	0.462509	0.413973	PTPN2
cg25317025	0.392676	0.58683	0.599666	RPL17
cg25921609	0.433422	0.648725	0.533213	MYH10
cg25951256	0.134634	0.350352	0.265476	HSD17B7P2
cg26333902	0.391556	0.594776	0.514197	SLC7A2
cg26402417	0.224738	0.452938	0.343439	ENDOD1
cg26765263	0.259407	0.467329	0.39339	EMC2
cg26767974	0.216165	0.432204	0.331564	HDAC4

## Sheet: C2
cpg	bCR	bTOL	bCTRL	gene
cg02090742	0.0021292	0.066662	0.259243	C17orf79
cg02761375	0.609358	0.698749	0.851663	KANSL2
cg02819655	0.232797	0.358644	0.586692	PDE11A
cg04152196	0.185518	0.237411	0.396359	PDE7B
cg04431313	0.542727	0.75613	0.866358	SCARA5
cg04954225	0.369582	0.321858	0.535978	RGS6
cg06728147	0.166679	0.31786	0.498122	PITRM1
cg07144177	0.420457	0.553041	0.670905	EEF1E1-BLOC1S5
cg11601920	0.457603	0.800149	0.794479	C12orf56
cg12155450	0.522401	0.455699	0.680639	NAT14
cg14868764	0.282045	0.342569	0.503176	ARHGAP20
cg17171259	0.20083	0.288086	0.664891	ROR1
cg17503711	0.292315	0.345179	0.49946	CCDC141
cg20279471	0.17781	0.277543	0.384557	NUDT12
cg23914842	0.375129	0.486095	0.600171	H6PD
cg24506579	0.420216	0.36949	0.728102	GRID1

## Sheet: C3
cpg	bCR	bTOL	bCTRL	gene
cg00063654	0.796892	0.576815	0.719425	RFTN1
cg04057469	0.775818	0.553798	0.70176	RFTN1
cg04175473	0.739103	0.520506	0.807602	INPP5A
cg04814784	0.639922	0.382073	0.664119	VHL
cg06238667	0.745109	0.472992	0.671581	KIF13B
cg06588529	0.743822	0.54117	0.672657	LOC100507506
cg08867067	0.839262	0.582837	0.747305	WDR64
cg09199338	0.580211	0.378221	0.523569	LINC01098
cg16645815	0.770676	0.530824	0.834034	INPP5A
cg16955800	0.708915	0.31774	0.522423	NUP35
cg20964965	0.752491	0.479179	0.800888	INPP5A
cg22827986	0.562593	0.350986	0.536465	OR4X1
cg23214071	0.652482	0.540506	0.765101	HLA-DQB1
cg23634079	0.657987	0.628128	0.841251	MSH5
cg24360658	0.582914	0.359589	0.490003	C12orf79
cg24730756	0.341666	0.18165	0.438928	LOC100292680
cg26642960	0.561064	0.479002	0.684241	LILRA6
cg26919182	0.769815	0.538359	0.648451	PPP1R12B

## Sheet: C4
cpg	bCR	bTOL	bCTRL	gene
cg00401665	0.668435	0.477286	0.723796	MAGI2
cg02502145	0.349013	0.167506	0.456925	SOS1
cg02750322	0.527206	0.503604	0.720966	C15orf40
cg02910018	0.629777	0.514886	0.724359	TMTC1
cg05145922	0.434224	0.307989	0.522588	DTHD1
cg06722086	0.692819	0.593142	0.838756	DLGAP3
cg07856430	0.415827	0.242072	0.479979	SETBP1
cg08479533	0.621633	0.520596	0.737406	CDK14
cg08788093	0.69816	0.422091	0.640729	SGCZ
cg09101062	0.475006	0.324147	0.578107	C5orf34
cg09529336	0.83754	0.62808	0.797007	ERVV-2
cg09664314	0.471219	0.326485	0.576886	NEGR1
cg09857096	0.716623	0.449399	0.724719	BMPR1B
cg10680514	0.156811	0.174512	0.387435	LGALS13
cg10773971	0.748153	0.52979	0.767179	TSPAN9
cg11046519	0.713142	0.595535	0.803174	AKAP6
cg11882358	0.716424	0.52876	0.821395	LOC152225
cg11909010	0.521713	0.444535	0.657464	TSNARE1
cg14029723	0.682316	0.473818	0.63877	SLC6A6
cg14507403	0.356107	0.329854	0.5537	LMTK2
cg15407766	0.794141	0.598092	0.847913	PAK2
cg16971657	0.524385	0.433792	0.695627	PAK2
cg17684034	0.536786	0.399042	0.604233	POLK
cg20977229	0.625039	0.5488	0.764852	CREB5
cg21365233	0.372195	0.22818	0.474663	CD109
cg22579075	0.660131	0.517266	0.721674	SGCE
cg23350716	0.81065	0.569741	0.723724	PPIAL4B
cg24080129	0.308739	0.0809504	0.215536	TAP2
cg24693741	0.392299	0.296649	0.514388	DYM
cg24981310	0.330985	0.289071	0.493675	C14orf105
cg25094735	0.446258	0.295718	0.533574	NAPSB
cg25998967	0.531659	0.288493	0.601533	REV3L
cg27128549	0.372288	0.291908	0.533493	PRKCE
cg27558133	0.609846	0.58747	0.790869	LOC220429

## Sheet: C5
cpg	bCR	bTOL	bCTRL	gene
cg03115532	0.826533	0.784104	0.589653	LOC222699
cg03726259	0.703041	0.891122	0.601695	ABCA3
cg03905442	0.808333	0.719942	0.585112	MOG
cg05155812	0.746226	0.84404	0.609143	SUN1
cg05377703	0.646465	0.555014	0.427965	ABCA4
cg05867245	0.873976	0.707885	0.595488	ZBTB46
cg06767339	0.716195	0.726999	0.450898	LGI3
cg06833981	0.874615	0.88206	0.650842	BAT2
cg10666140	0.673751	0.800279	0.571369	SUN1
cg11089291	0.595997	0.781552	0.477836	PLEKHA7
cg11716267	0.616346	0.479984	0.181956	LOC375190
cg14996640	0.791105	0.702976	0.591009	ERAP2
cg15642043	0.695621	0.737447	0.526161	UNC13A
cg15979214	0.887752	0.880342	0.605051	TRIM10
cg17098212	0.7253	0.856881	0.619387	BRF1
cg18247764	0.788633	0.721678	0.580342	FAM174A
cg19585676	0.707221	0.563191	0.384255	HLA-A
cg21543270	0.687294	0.620035	0.409738	PACS2
cg22753668	0.846573	0.733607	0.621529	FLT1
cg23108435	0.632511	0.725231	0.518024	SUN1
cg24697433	0.724103	0.842586	0.507853	TRIM27
cg26178311	0.837061	0.864103	0.565664	DGCR14
cg26846076	0.727262	0.857372	0.652859	CYTSB

## Sheet: C6
cpg	bCR	bTOL	bCTRL	gene
cg02870602	0.729468	0.639719	0.52163	SAMD12-AS1
cg05126336	0.810731	0.753347	0.604281	NCAM2
cg06075393	0.349591	0.229286	0.147308	RASSF2
cg06409673	0.707784	0.627987	0.46249	FAM19A5
cg06669598	0.457944	0.418797	0.222157	ECHDC1
cg07015803	0.812327	0.687621	0.597673	BCL11B
cg07068406	0.64085	0.463479	0.42027	EPHB1
cg07314988	0.778915	0.661242	0.528156	ATHL1
cg07679948	0.846751	0.709679	0.632109	DGKA
cg08450017	0.820655	0.638934	0.604369	CXCR6
cg09969882	0.772499	0.593008	0.49524	ASB1
cg10261205	0.844972	0.74125	0.624029	ATHL1
cg10411146	0.878671	0.776902	0.664514	ATHL1
cg10931884	0.873948	0.665474	0.664915	KCNIP1
cg11848483	0.826868	0.704566	0.623312	ZC3H3
cg12077963	0.781297	0.632448	0.573757	ANKFY1
cg13983884	0.619602	0.396627	0.41523	KCNN3
cg15552091	0.77483	0.689583	0.571335	ARHGAP25
cg17220055	0.670018	0.456903	0.523412	HIVEP3
cg19680693	0.677364	0.487904	0.44017	GPR83
cg19907545	0.700101	0.633971	0.486517	PDE7B
cg20013151	0.423377	0.333284	0.201232	NAP1L4
cg22029879	0.900844	0.814041	0.660531	ARHGEF10
cg22280068	0.841879	0.703319	0.564925	NLRP6
cg25307521	0.809056	0.69378	0.566441	KIAA1026

## Sheet: C7
cpg	bCR	bTOL	bCTRL	gene
cg02617100	0.885335	0.583025	0.732238	LINC00673
cg08778598	0.269418	0.177452	0.0494167	SDHAP3
cg18416761	0.722806	0.504884	0.490323	LOC100289673
cg26667659	0.689425	0.470325	0.497831	BABAM1

## Sheet: C8
cpg	bCR	bTOL	bCTRL	gene
cg06546677	0.371687	0.647149	0.660194	HSF1
cg09583302	0.273483	0.425584	0.480087	LDHA
cg13372276	0.369066	0.690013	0.539286	TPP2
cg14123034	0.525344	0.591882	0.773718	L3MBTL4
cg20096820	0.648337	0.813308	0.612299	CDH23
cg22820238	0.643067	0.850476	0.834891	LINC00687
cg25259265	0.536576	0.670549	0.788344	ADPRHL1

## Sheet: C9
cpg	bCR	bTOL	bCTRL	gene
cg00167628	0.818182	0.776358	0.609985	MSI2
cg01427108	0.802183	0.618111	0.476779	LTF
cg05934315	0.653307	0.626126	0.419452	SMAD1-AS1
cg07482223	0.862776	0.815402	0.604676	SFTA2
cg09829645	0.471927	0.20321	0.165378	DYSF
cg10247165	0.777804	0.604413	0.53629	SEPT11
cg21787089	0.805819	0.740004	0.544972	LTF
cg26365090	0.602571	0.341387	0.241269	TOX2

## Sheet: C10
cpg	bCR	bTOL	bCTRL	gene
cg00255699	0.757637	0.543986	0.595939	TRIT1
cg00517080	0.759664	0.549349	0.633623	VPS26B
cg00697658	0.73045	0.522931	0.557284	KIAA1688
cg01012936	0.794147	0.542228	0.563849	NUAK2
cg01130884	0.724499	0.531192	0.487118	NBAS
cg01170124	0.794325	0.55873	0.604234	ISCU
cg01326672	0.762047	0.545992	0.564505	HERPUD1
cg01367992	0.793506	0.591692	0.682183	LY9
cg01410116	0.547873	0.286742	0.413382	SERPINB9P1
cg01425836	0.672796	0.456458	0.568982	KLF6
cg01521131	0.674119	0.463092	0.430472	HLA-C
cg01735277	0.616669	0.401887	0.470431	CSK
cg01780345	0.518323	0.265445	0.253852	CFAP58
cg01821994	0.717151	0.421216	0.493667	COL18A1
cg02050512	0.765482	0.53697	0.581434	AMPH
cg02088785	0.716103	0.50261	0.569348	STK24
cg02231590	0.745609	0.538394	0.58456	ITM2C
cg02251850	0.78827	0.535439	0.551017	RPTOR
cg02288976	0.728742	0.503269	0.537126	ARID3A
cg02402436	0.645977	0.443706	0.517367	LTA
cg02406032	0.728696	0.520615	0.542551	NFATC1
cg02513778	0.722347	0.506936	0.57372	IGSF6
cg02586450	0.716678	0.50353	0.574096	LINC01471
cg02694800	0.684209	0.44642	0.547777	TRERF1
cg02737268	0.572597	0.365592	0.403415	CDC25B
cg02787852	0.791134	0.540984	0.587125	IL21R
cg02790526	0.729233	0.523979	0.582175	LRRK1
cg02902412	0.739641	0.509932	0.611412	ATP9B
cg02917665	0.792693	0.53461	0.626098	SVIL
cg03540148	0.760058	0.50724	0.566365	BZRAP1-AS1
cg03886837	0.74574	0.514397	0.58687	IRAK2
cg03895810	0.555093	0.349803	0.427496	STK10
cg03904435	0.823003	0.577036	0.696243	LARS
cg03961551	0.636119	0.39745	0.451659	RUNX3
cg03979311	0.694323	0.480303	0.510804	GZMK
cg04101019	0.753795	0.547906	0.568354	PSEN2
cg04127242	0.769789	0.570454	0.554483	MAN1B1
cg04150429	0.611922	0.38926	0.441997	ANXA6
cg04212842	0.802076	0.59328	0.655006	LINC01599
cg04242342	0.747098	0.450868	0.48633	ACSBG1
cg04348441	0.761698	0.529317	0.62213	TDRD1
cg04450994	0.617644	0.37246	0.451258	SLC22A23
cg04495317	0.753624	0.484357	0.54785	FAM167A
cg04544473	0.624006	0.408764	0.489731	LOC100996286
cg04722215	0.72064	0.48668	0.532678	ARID5A
cg05007700	0.73848	0.477574	0.620131	LOC102724691
cg05094429	0.768085	0.521292	0.64061	CCR6
cg05099985	0.723443	0.52009	0.547132	SPEN
cg05121110	0.801562	0.542612	0.587692	LOC100506801
cg05197247	0.625153	0.405622	0.505357	NCK2
cg05209306	0.679075	0.479011	0.531503	ZFP36
cg05246522	0.746097	0.542398	0.560322	KSR1
cg05338672	0.578817	0.325328	0.501648	HLA-C
cg05512425	0.771518	0.581141	0.566478	MYH9
cg05539173	0.747101	0.508627	0.573821	SRGAP3
cg05678715	0.768735	0.57653	0.550294	TSGA10IP
cg05692712	0.774775	0.513348	0.596246	PPP1R16B
cg05756492	0.739608	0.535787	0.558068	RASSF5
cg05799811	0.646854	0.445629	0.474088	CD247
cg06257110	0.757218	0.511669	0.591136	METTL9
cg06287731	0.666778	0.441482	0.526363	BATF
cg06348484	0.742875	0.534358	0.602844	KLHL6
cg06364873	0.716247	0.51337	0.592017	CD3G
cg06571552	0.687342	0.471078	0.562413	TM9SF2
cg06617636	0.808983	0.5993	0.603394	ZFP36L1
cg06702607	0.76922	0.559938	0.610935	CMTM7
cg06810730	0.747223	0.545941	0.589541	ABI3
cg06958535	0.743887	0.510997	0.538892	LAX1
cg06987246	0.633703	0.410279	0.462379	ZNF853
cg07218880	0.706711	0.49952	0.569999	UPF3A
cg07237926	0.692122	0.483095	0.537308	IL10RA
cg07313828	0.760497	0.554683	0.618545	GFOD1
cg07350195	0.817544	0.562752	0.63579	PPP2R5C
cg07569288	0.692917	0.446167	0.499587	RPS11
cg07592095	0.675194	0.462257	0.534378	ZC3H12D
cg07802484	0.80062	0.591816	0.618423	GLB1
cg07829075	0.739511	0.513194	0.562384	TBC1D10C
cg07852628	0.731877	0.509344	0.536639	SCARA5
cg07996532	0.631831	0.431424	0.495883	ECE1
cg07998923	0.799611	0.526981	0.618423	KIAA0430
cg08153812	0.787761	0.571099	0.633164	NFATC2
cg08169020	0.516865	0.268022	0.351938	ZFP36L1
cg08227501	0.835111	0.624957	0.729403	C20orf196
cg08627527	0.694339	0.441201	0.541161	KIAA0430
cg08639757	0.734066	0.528817	0.555625	EIF3J
cg08760589	0.735945	0.523083	0.546497	MAN1C1
cg08815939	0.809247	0.607958	0.683821	VOPP1
cg09079666	0.736217	0.530294	0.538673	UBE2D2
cg09092528	0.612035	0.384292	0.490088	DCPS
cg09179723	0.656383	0.38799	0.48487	FLOT1
cg09556042	0.694798	0.425954	0.415087	HLA-C
cg09586927	0.795948	0.528723	0.645231	EPG5
cg09621572	0.77822	0.487149	0.587206	LTA
cg09800500	0.83374	0.63265	0.773088	BCAT1
cg09822636	0.806919	0.55263	0.654904	MTSS1
cg09919947	0.783143	0.554002	0.655403	LINC00299
cg09925689	0.826777	0.65946	0.620028	SKI
cg10063403	0.741246	0.502313	0.572255	RNASET2
cg10125820	0.777624	0.572648	0.627046	SEC63
cg10276354	0.679389	0.47667	0.523292	SLA
cg10384075	0.785506	0.576192	0.660901	ATIC
cg10630015	0.743909	0.499994	0.544995	IRF4
cg10665789	0.808769	0.602238	0.660864	ITPKB
cg10747242	0.757011	0.541101	0.628715	HSF2BP
cg10802833	0.81546	0.609904	0.639473	TNS3
cg10936163	0.727767	0.513917	0.561098	SERINC5
cg10974307	0.813391	0.676907	0.608518	PDZRN4
cg11135489	0.797431	0.563657	0.618296	NSMCE1
cg11218048	0.78744	0.543838	0.650735	EXOC2
cg11574174	0.758478	0.438517	0.388732	HLA-C
cg11586857	0.808581	0.600621	0.63743	LTA
cg11698036	0.714379	0.50838	0.525086	SAMHD1
cg11767757	0.736338	0.516232	0.61911	NCRNA00114
cg11811625	0.754664	0.525143	0.576239	PRR5
cg11866391	0.79975	0.579963	0.628397	ATP2B2
cg11867651	0.656335	0.410362	0.396257	HLA-C
cg11897902	0.810217	0.635732	0.603695	SLC37A3
cg11917734	0.552656	0.266101	0.192201	HLA-C
cg12078154	0.657421	0.439129	0.464275	RPTOR
cg12205270	0.656089	0.431256	0.513706	CYTH1
cg12615906	0.675549	0.445695	0.516385	UPF3A
cg12646945	0.708936	0.482689	0.592615	LINC00673
cg12761046	0.635057	0.415907	0.547315	AKAP13
cg12924105	0.734953	0.517736	0.552603	LZTFL1
cg13129556	0.676806	0.476346	0.567576	SLC9A8
cg13279847	0.695899	0.440505	0.546518	CREM
cg13778413	0.791213	0.580485	0.645823	GRAMD4
cg13860281	0.783948	0.583683	0.68351	VOPP1
cg13872627	0.794644	0.563392	0.528996	HLA-C
cg14030719	0.718475	0.488334	0.525538	E2F1
cg14053955	0.697969	0.463992	0.573507	SCML4
cg14087413	0.70741	0.486033	0.591512	TMEM8B
cg14165142	0.68271	0.464761	0.509689	CDC25B
cg14179288	0.598358	0.195063	0.335937	TLE4
cg14192130	0.706812	0.506111	0.593951	CCR6
cg14238824	0.64058	0.432629	0.484152	FLNB
cg14255337	0.755333	0.541269	0.582368	KDM2B
cg14437551	0.78584	0.489588	0.603915	LTA
cg14441276	0.750824	0.481024	0.567484	LTA
cg14597739	0.837122	0.622992	0.66164	LTA
cg14677380	0.719933	0.470278	0.55007	CMTM7
cg14705821	0.780778	0.549808	0.613572	PIK3R5
cg14792774	0.80868	0.591604	0.619192	TXNDC11
cg14885762	0.71053	0.503278	0.540228	SEPT9
cg14889891	0.648395	0.405864	0.476285	ITGAL
cg14931884	0.676207	0.418643	0.520132	DIP2C
cg15021109	0.801178	0.592931	0.709241	RORA-AS1
cg15079957	0.757107	0.533828	0.638673	RNF4
cg15130132	0.785416	0.559948	0.592138	LOC100506801
cg15175457	0.793083	0.589904	0.597229	NFATC2
cg15431741	0.770656	0.559824	0.576626	TMEM109
cg15519096	0.784749	0.566338	0.621978	RCAN3
cg15719903	0.730561	0.521528	0.552993	TAPBPL
cg15991124	0.685951	0.429185	0.474589	KIAA0355
cg16219283	0.764502	0.526798	0.588757	LTA
cg16232940	0.755574	0.484608	0.57915	IKZF1
cg16458822	0.68961	0.477121	0.356065	ENOX1
cg16503188	0.858035	0.599364	0.61055	PTPRN2
cg16909374	0.778284	0.472995	0.621086	FAM163B
cg16952026	0.684109	0.478227	0.571808	AIM1
cg16990516	0.789058	0.562232	0.625435	GIMAP8
cg17073989	0.749017	0.535434	0.638796	LRRC8D
cg17095147	0.798979	0.60638	0.59527	WDR1
cg17161520	0.726072	0.464369	0.530564	TBC1D10C
cg17169196	0.747064	0.473881	0.527664	LTA
cg17313218	0.787267	0.57088	0.618446	LSP1
cg17333501	0.628227	0.397756	0.517817	MYO3B
cg17348714	0.676271	0.445726	0.528606	PPP2R5C
cg17407893	0.785604	0.573984	0.602697	ABCC1
cg17479280	0.774733	0.533628	0.655125	MEF2D
cg17813891	0.749431	0.491002	0.581186	EVL
cg18037513	0.718452	0.479695	0.522842	STMN3
cg18148314	0.729967	0.486242	0.5292	ACOT7
cg18365765	0.748015	0.480286	0.592863	GXYLT2
cg18920397	0.660653	0.435056	0.5178	LY9
cg18949259	0.79458	0.593992	0.740722	LOC643339
cg19270965	0.778543	0.555227	0.618742	EZH1
cg19278212	0.857284	0.507354	0.584489	TLE4
cg19341927	0.687369	0.478551	0.540454	RIN3
cg19510565	0.656112	0.440038	0.493065	LAPTM5
cg19638572	0.489466	0.288927	0.389266	RASSF5
cg20019706	0.696708	0.489915	0.536416	PLEKHF1
cg20057060	0.776715	0.575337	0.619723	CASP8AP2
cg20086579	0.754203	0.554179	0.614208	ELOF1
cg20489179	0.748615	0.524836	0.588108	CDC25B
cg20641673	0.776161	0.483715	0.555095	EPS15L1
cg20776362	0.795974	0.565472	0.672235	SV2C
cg20786422	0.780997	0.580767	0.60728	SYTL3
cg20805133	0.716383	0.465249	0.503577	PDCD1
cg20832531	0.781738	0.571424	0.655228	SVIL
cg20870000	0.745032	0.534247	0.575386	TACC1
cg20904702	0.71138	0.46223	0.504188	LOC100506801
cg21052932	0.56722	0.298008	0.455796	ABHD12B
cg21533994	0.793352	0.533866	0.623472	SLC15A4
cg21577598	0.680861	0.47706	0.488347	CCDC57
cg21745456	0.700018	0.489481	0.5632	MAP4K4
cg21774136	0.642935	0.429475	0.535739	RERE
cg21929481	0.727805	0.481013	0.576351	GLB1
cg21959598	0.766926	0.508868	0.605384	VOPP1
cg21999229	0.814255	0.569138	0.605651	LTA
cg22033614	0.739665	0.513732	0.538763	MYH9
cg22099896	0.282914	0.190775	0.077608	KCNT1
cg22241838	0.6149	0.402328	0.454267	TMEM109
cg22268918	0.634224	0.404082	0.482426	EPS15L1
cg22852103	0.789268	0.576095	0.669797	PIP4K2A
cg23100976	0.762614	0.502335	0.607647	FNBP1
cg23378736	0.721656	0.509031	0.530646	MDS2
cg23403797	0.810569	0.598409	0.649106	PVT1
cg23485239	0.617311	0.394999	0.506153	SNX29
cg23526087	0.70048	0.491971	0.57399	RAD51L1
cg23545734	0.762164	0.521533	0.548999	LOC100506801
cg23828876	0.737218	0.495075	0.542715	PCYT1A
cg24212696	0.705853	0.480389	0.577271	ACOXL
cg24272348	0.756445	0.544212	0.605799	CD79A
cg24310395	0.733309	0.518217	0.598191	CX3CR1
cg24441810	0.793932	0.604496	0.589425	TMEM177
cg24452282	0.780496	0.569725	0.640336	TNF
cg24859648	0.444229	0.237997	0.0825934	BANF2
cg24885369	0.691975	0.43879	0.537965	RNASET2
cg24984777	0.803641	0.586941	0.600646	ATP6V0A1
cg25030470	0.739182	0.535494	0.574956	XXYLT1
cg25042789	0.668315	0.446232	0.511407	TAP1
cg25126728	0.708203	0.452673	0.507058	NSMCE1
cg25140783	0.78356	0.529948	0.589841	RCAN3
cg25170017	0.597934	0.374897	0.387949	EHD1
cg25280810	0.700738	0.461857	0.502089	EPS15L1
cg25429672	0.763198	0.555181	0.603034	UCP2
cg25683631	0.5784	0.369609	0.465974	PLA2G5
cg25913761	0.768161	0.537001	0.601824	SEMA4B
cg26006351	0.832524	0.625343	0.679901	GAS7
cg26014973	0.813825	0.572972	0.705839	KIAA0430
cg26033526	0.639102	0.414912	0.470949	TAP1
cg26089367	0.784189	0.569171	0.61812	MYH9
cg26181139	0.879259	0.532924	0.556867	HLA-C
cg26332187	0.607235	0.396193	0.474525	FAM117A
cg26532527	0.726266	0.499743	0.533935	UBAC2
cg26692749	0.70833	0.476224	0.540525	RCAN3
cg26694136	0.655818	0.455398	0.527537	GCM1
cg26705250	0.780053	0.569784	0.645697	CLYBL
cg26724841	0.74687	0.485557	0.573641	RNF216
cg26766875	0.759594	0.55156	0.576565	STK24
cg26955540	0.747081	0.512063	0.612468	SEMA4B
cg27079614	0.793711	0.569529	0.673713	ANKRD13A
cg27106078	0.688686	0.410827	0.530161	RUNX1
cg27183791	0.731631	0.513248	0.584603	ANKRD11
cg27201843	0.6926	0.485718	0.54363	FAM129C
cg27554953	0.806566	0.583655	0.684864	SCML4
cg27569829	0.728226	0.514086	0.603153	BCL2
cg27618173	0.664349	0.462948	0.515009	SLA

[truncated: 8 more sheets: C11, C12, C13, C14, C15, C16, C17, C18]
