# Supplementary material for: Defining a Methylation Signature Associated With Operational Tolerance in Kidney Transplant Recipients
Source: Front Immunol. 2021 Aug 20;12:709164. doi: 10.3389/fimmu.2021.709164 (PMC8417883; doi:10.3389/fimmu.2021.709164)
Supplement: Supplementary file 5 [file Table_4.xlsx]

## Sheet: C10
Term	Count	PValue	Genes
GO:0072540~T-helper 17 cell lineage commitment	3	0.000929932	BATF, LY9, IRF4
GO:0006959~humoral immune response	5	0.00231658	TNF, CCR6, BCL2, PDCD1, LTA
GO:0006897~endocytosis	7	0.00244389	FNBP1, ATP9B, EPS15L1, EHD1, SCARA5, AMPH, RIN3
GO:0000288~nuclear-transcribed mRNA catabolic process, deadenylation-dependent decay	3	0.00255404	ZFP36, ZFP36L1, DCPS
GO:0061158~3'-UTR-mediated mRNA destabilization	3	0.0058677	ZFP36, ZFP36L1, ZC3H12D
GO:0035556~intracellular signal transduction	11	0.00631295	ZFP36, TNS3, MAP4K4, RASSF5, NUAK2, LAX1, NSMCE1, PSEN2, AKAP13, KSR1, NFATC1
GO:0031295~T cell costimulation	5	0.00714439	PRR5, CD3G, CD247, CSK, PDCD1
GO:0006928~movement of cell or subcellular component	5	0.0100184	LSP1, ITGAL, MTSS1, CCR6, ABI3
GO:1901741~positive regulation of myoblast fusion	3	0.0117106	FLOT1, NFATC2, EHD1
GO:0006468~protein phosphorylation	11	0.0142264	IRAK2, MAP4K4, NUAK2, STK24, STK10, MYO3B, AKAP13, CSK, LRRK1, RUNX3, CDC25B
GO:0050853~B cell receptor signaling pathway	4	0.0157677	KLHL6, BCL2, CD79A, NFATC2
GO:0002876~positive regulation of chronic inflammatory response to antigenic stimulus	2	0.0194383	TNF, LTA
GO:0031086~nuclear-transcribed mRNA catabolic process, deadenylation-independent decay	2	0.0194383	ZFP36, ZFP36L1
GO:1902172~regulation of keratinocyte apoptotic process	2	0.0194383	ZFP36, ZFP36L1
GO:1904582~positive regulation of intracellular mRNA localization	2	0.0194383	ZFP36, ZFP36L1
GO:0008152~metabolic process	6	0.0246325	BCAT1, DIP2C, MAN1B1, MAN1C1, GLB1, ACSBG1
GO:0045944~positive regulation of transcription from RNA polymerase II promoter	17	0.0305763	E2F1, TNF, IKZF1, EZH1, CREM, ARID3A, SKI, BATF, MEF2D, NCK2, GCM1, RNF4, IRF4, NFATC2, RUNX1, RERE, NFATC1
GO:0055085~transmembrane transport	7	0.0328987	SLC37A3, BCL2, SLC22A23, TAP1, ABCC1, SLC15A4, SV2C
GO:0002925~positive regulation of humoral immune response mediated by circulating immunoglobulin	2	0.038501	TNF, LTA
GO:2001240~negative regulation of extrinsic apoptotic signaling pathway in absence of ligand	3	0.0505286	TNF, BCL2, CX3CR1
GO:0008625~extrinsic apoptotic signaling pathway via death domain receptors	3	0.0530021	TNF, CASP8AP2, BCL2
GO:0002062~chondrocyte differentiation	3	0.0555179	MEF2D, RUNX1, RUNX3
GO:0002320~lymphoid progenitor cell differentiation	2	0.0571954	BATF, BCL2
GO:0007049~cell cycle	6	0.06191	PRR5, IKZF1, CASP8AP2, STK10, TACC1, SEPT9
GO:0006366~transcription from RNA polymerase II promoter	10	0.0647729	BATF, MEF2D, GCM1, ARID3A, HSF2BP, IRF4, RUNX1, NFATC2, RUNX3, NFATC1
GO:0045893~positive regulation of transcription, DNA-templated	10	0.0660297	E2F1, KLF6, TNF, RNF4, IRF4, RUNX1, NFATC2, TRERF1, RUNX3, NFATC1
GO:0030336~negative regulation of cell migration	4	0.0660971	STK24, BCL2, CX3CR1, SRGAP3
GO:0038066~p38MAPK cascade	2	0.0664066	ZFP36, ZFP36L1
GO:0023014~signal transduction by protein phosphorylation	3	0.0686949	MAP4K4, STK24, STK10
GO:0010468~regulation of gene expression	4	0.0746002	ZFP36L1, BCL2, KIAA0430, SCARA5
GO:0033173~calcineurin-NFAT signaling cascade	2	0.0755284	NFATC2, NFATC1
GO:0010837~regulation of keratinocyte proliferation	2	0.0755284	ZFP36, ZFP36L1
GO:0061179~negative regulation of insulin secretion involved in cellular response to glucose stimulus	2	0.0755284	MAP4K4, UCP2
GO:0051028~mRNA transport	3	0.0770438	ZFP36, ZFP36L1, UPF3A
GO:0008630~intrinsic apoptotic signaling pathway in response to DNA damage	3	0.0770438	E2F1, TNF, BCL2
GO:0042110~T cell activation	3	0.0770438	NCK2, CD3G, IRF4
GO:0070936~protein K48-linked ubiquitination	3	0.0770438	UBE2D2, RNF4, RNF216
GO:0045647~negative regulation of erythrocyte differentiation	2	0.0845616	ZFP36, ZFP36L1
GO:0043583~ear development	2	0.0845616	ECE1, BCL2
GO:0045616~regulation of keratinocyte differentiation	2	0.0935071	ZFP36, ZFP36L1
GO:0040011~locomotion	2	0.0935071	ATP2B2, WDR1
GO:0048935~peripheral nervous system neuron development	2	0.0935071	RUNX1, RUNX3

## Sheet: C11
Term	Count	PValue	Genes
GO:0042110~T cell activation	9	1.46814e-06	PIK3CG, CD48, ITK, CD86, PRLR, FYN, NCK1, PPP3CA, ADA
GO:0002250~adaptive immune response	12	6.38278e-05	PIK3CG, LILRB1, BTLA, ITK, CD86, FYN, LIME1, TNFRSF17, ERAP2, SLAMF7, CSK, PRKCB
GO:0006468~protein phosphorylation	21	0.00017989	PIK3CG, TNIK, STK24, TGFBR2, PRKCH, STK17A, PRKCE, PRKCB, APP, VRK2, FYN, MAP3K1, HIPK2, JAK1, IKBKB, CSK, CIT, LRRK1, MYLK, RUNX3, CDC42BPB
GO:0007165~signal transduction	36	0.00132317	IL19, CD53, SP110, IL7R, APBB1IP, PDCD1, CD48, RASAL2, RGS12, RAPGEF1, MAP2K5, DTNA, ITK, RSU1, SNX27, STK24, CREBBP, PRKCH, TNFRSF17, PRKCE, ARHGAP24, PRKCB, LILRB1, APOL3, HIF1A, TOM1L2, IGF2R, HIVEP3, BRE, HIVEP2, ANTXR1, CSNK1G3, SH3BP1, CD226, CDC42BPB, BCAR3
GO:2001013~epithelial cell proliferation involved in renal tubule morphogenesis	3	0.00181507	MEF2C, MTSS1, LGR4
GO:0031295~T cell costimulation	7	0.00253105	BTLA, CD86, FYN, CD247, HHLA2, CSK, PDCD1
GO:0006959~humoral immune response	6	0.00325881	MEF2C, ST6GAL1, LY86, BCL2, MS4A1, PDCD1
GO:0038083~peptidyl-tyrosine autophosphorylation	5	0.00524878	ITK, FYN, BLK, JAK1, CSK
GO:0032609~interferon-gamma production	3	0.0061338	LILRB1, IL12RB2, ITK
GO:0018105~peptidyl-serine phosphorylation	8	0.00670864	VRK2, BCL2, TGFBR2, HIPK2, PRKCH, CSNK1G3, PRKCE, PRKCB
GO:0007169~transmembrane receptor protein tyrosine kinase signaling pathway	7	0.00702995	ITK, MTSS1, FYN, BLK, JAK1, CSK, RAPGEF1
GO:0031532~actin cytoskeleton reorganization	5	0.00930752	RAP2A, TNIK, GPR65, ANTXR1, CDC42BPB
GO:0051928~positive regulation of calcium ion transport	4	0.0104435	CCL3, STIM2, HOMER1, MYLK
GO:0043547~positive regulation of GTPase activity	19	0.0116474	RSU1, CCL3, LIMS1, RAP1GDS1, CYTH3, DENND2D, ARHGAP24, ELMO1, RASAL2, ADAP2, RGS12, FYN, NCK1, GIT2, JAK1, SH3BP1, DENND5B, RAPGEF1, BCAR3
GO:0008360~regulation of cell shape	8	0.0121152	FMNL3, CCL3, VRK2, PALM2-AKAP2, FYN, CDC42SE2, PALM2, CSNK1G3
GO:0035556~intracellular signal transduction	15	0.0124809	ITK, TNIK, GRIP1, BLK, DCDC2B, PRKCH, STK17A, PRKCE, PRKCB, PLCL2, FYN, DEPTOR, JAK1, CIT, CDC42BPB
GO:0050853~B cell receptor signaling pathway	5	0.0150006	MEF2C, BLK, BCL2, LIME1, PRKCB
GO:0050852~T cell receptor signaling pathway	8	0.0160298	ITK, FYN, NCK1, CD247, LIME1, IKBKB, CSK, TAB2
GO:0030168~platelet activation	7	0.016213	PIK3CG, FYN, PRKCH, GNG2, PIK3R5, PRKCE, PRKCB
GO:0042100~B cell proliferation	4	0.0184413	MEF2C, BCL2, MS4A1, IL7R
GO:0070588~calcium ion transmembrane transport	7	0.0188767	OPRM1, SLC24A3, STIM2, MCOLN2, DENND5B, CACNA1A, CACNA2D4
GO:0010288~response to lead ion	3	0.0212491	APP, FECH, SLC34A1
GO:0006915~apoptotic process	18	0.0236141	MEF2C, BCL2L14, LY86, IL19, TGFBR2, GPR65, STK17A, RHBDD1, PRKCE, AIM2, PDCD1, PRKCB, ELMO1, CASP7, MAP3K1, BCL2, DAD1, BRE
GO:0043123~positive regulation of I-kappaB kinase/NF-kappaB signaling	8	0.0241797	APOL3, PELI1, CCR7, FYN, PRKCE, IKBKB, TAB2, PRKCB
GO:0090303~positive regulation of wound healing	3	0.0245059	PRKCE, KANK1, MYLK
GO:0007040~lysosome organization	4	0.0252195	GNPTAB, LYST, GAA, TPCN2
GO:0034332~adherens junction organization	4	0.027096	RAB8B, NUMB, CDH1, CSK
GO:0051607~defense response to virus	8	0.0271733	LILRB1, OASL, CD86, TRIM34, AGBL4, BCL2, LYST, FAM111A
GO:0010811~positive regulation of cell-substrate adhesion	4	0.029045	RSU1, LIMS1, NID1, PRKCE
GO:0001568~blood vessel development	4	0.029045	MEF2C, TGFBR2, ANTXR1, RAPGEF1
GO:0030890~positive regulation of B cell proliferation	4	0.0310663	MEF2C, PELI1, BCL2, ADA
GO:0008277~regulation of G-protein coupled receptor protein signaling pathway	4	0.0310663	RGS12, GIT2, HOMER2, GNG7
GO:0072160~nephron tubule epithelial cell differentiation	2	0.0349452	MEF2C, MTSS1
GO:0050706~regulation of interleukin-1 beta secretion	2	0.0349452	CCR7, FOXP1
GO:0048875~chemical homeostasis within a tissue	2	0.0349452	HOMER1, HOMER2
GO:0071380~cellular response to prostaglandin E stimulus	3	0.0353801	PTGER2, GNG2, PRKCE
GO:0006954~inflammatory response	13	0.0364601	PIK3CG, APOL3, PTGER2, CCR7, CCL3, OLR1, LY86, IL19, MGLL, GPR68, IKBKB, AIM2, TNIP3
GO:0007015~actin filament organization	5	0.0382568	CLRN1, PALM2-AKAP2, BCL2, NCK1, AKAP2
GO:0042493~response to drug	11	0.0433132	SLC1A2, CD86, FECH, FYN, BCL2, TGFBR2, DAD1, SLC34A1, CDH1, ADA, BCAR3
GO:0007507~heart development	8	0.0434772	MEF2C, ADAP2, KCNAB1, CASP7, TGFBR2, BICC1, TAB2, MAP2K5
GO:0006687~glycosphingolipid metabolic process	4	0.0446915	GM2A, PSAP, UGCG, UGT8
GO:0006816~calcium ion transport	5	0.0452159	CCL3, FYN, PPP3CA, CACNA1A, PRKCB
GO:0006869~lipid transport	5	0.0452159	APOL3, GM2A, PSAP, OSBPL10, ABCA6
GO:0050885~neuromuscular process controlling balance	4	0.0472072	APP, GM2A, GAA, CACNA1A
GO:0030318~melanocyte differentiation	3	0.0477567	MEF2C, MYO5A, BCL2
GO:0016569~covalent chromatin modification	6	0.0497268	IKZF1, CHD2, BRE, HMG20A, BANP, SFMBT1
GO:0090630~activation of GTPase activity	5	0.0508687	CCR7, TBC1D5, GPR65, ARHGEF10, USP6NL
GO:0032252~secretory granule localization	2	0.0519587	PIK3CG, MYO5A
GO:0072102~glomerulus morphogenesis	2	0.0519587	MEF2C, MTSS1
GO:0071560~cellular response to transforming growth factor beta stimulus	4	0.0551615	MEF2C, LIMS1, FYN, WWOX
GO:0071345~cellular response to cytokine stimulus	3	0.0567507	CD86, CCR7, MME
GO:0007519~skeletal muscle tissue development	4	0.0607961	MEF2C, KCNAB1, SVIL, FOXP1
GO:0019722~calcium-mediated signaling	4	0.0607961	CCL3, RCAN3, TPCN2, MCTP1
GO:0007010~cytoskeleton organization	7	0.0658166	FMNL3, CCL3, TNIK, BLK, SVIL, UGT8, CDC42BPB
GO:0001819~positive regulation of cytokine production	3	0.0662793	PELI1, FLOT1, HHLA2
GO:0061333~renal tubule morphogenesis	2	0.0686732	MEF2C, MTSS1
GO:0030578~PML body organization	2	0.0686732	ETS1, HIPK2
GO:0071248~cellular response to metal ion	2	0.0686732	CD86, SLC34A1
GO:0001816~cytokine production	3	0.071229	PIK3CG, ITK, CD226
GO:0051930~regulation of sensory perception of pain	3	0.0762944	OPRM1, CCL3, MGLL
GO:0045087~innate immune response	13	0.0787452	PIK3CG, ITK, BLK, LY86, SLAMF6, LY9, LGR4, AIM2, APP, FYN, JAK1, CSK, IKBKB
GO:0006874~cellular calcium ion homeostasis	5	0.0820562	CCL3, SLC24A3, STIM2, PRKCB, TPCN2
GO:0046854~phosphatidylinositol phosphorylation	5	0.0845772	PIK3CG, CD86, FYN, PIK3R5, PIP4K2A
GO:0002309~T cell proliferation involved in immune response	2	0.085094	LILRB1, CD86
GO:0036035~osteoclast development	2	0.085094	LRRK1, FOXP1
GO:0072540~T-helper 17 cell lineage commitment	2	0.085094	SLAMF6, LY9
GO:0001915~negative regulation of T cell mediated cytotoxicity	2	0.085094	LILRB1, IL7R
GO:0043406~positive regulation of MAP kinase activity	4	0.0858364	PIK3CG, MEF2C, PIK3R5, CSK
GO:0048741~skeletal muscle fiber development	3	0.0867506	FAM65B, PPP3CA, HOMER1
GO:0050690~regulation of defense response to virus by virus	3	0.0867506	FYN, CD247, ELMO1
GO:0060079~excitatory postsynaptic potential	3	0.0867506	OPRM1, MEF2C, PPP3CA
GO:0032007~negative regulation of TOR signaling	3	0.0867506	SH3BP4, HIF1A, DEPTOR
GO:0030336~negative regulation of cell migration	5	0.0871357	RECK, RAP2A, STK24, BCL2, KANK1
GO:0072659~protein localization to plasma membrane	4	0.0997479	MYO5A, RAP2A, TNIK, CDH1

## Sheet: C12
Term	Count	PValue	Genes
GO:0006468~protein phosphorylation	124	5.28538e-12	ZAK, STK35, PASK, AURKB, PRKG1, ST3GAL1, MAP3K5, APP, AAK1, MAP3K8, PIK3C3, STK39, PIK3CG, IKBKAP, BCR, TNIK, ROCK2, STK24, PIK3CD, MYLK4, MYO3B, WNK1, STK4, STK3, MARK2, MAP4K4, CDKL1, SCYL2, NEK9, TESK2, NEK6, EIF2AK4, NEK7, NEK3, STK10, ERBB2, AKAP13, MAPKAPK2, CHEK2, PXK, RIOK1, IRAK3, VRK1, EPHB6, VRK2, LMTK2, STK38L, TEC, MAML1, TAOK3, TRIO, FNIP2, GUCY2D, GLYCTK, P2RX7, PRKAR1B, DYRK1A, CP…
GO:0007165~signal transduction	255	1.10146e-11	VAPA, PPP2R5B, PPP2R5A, PPP2R5C, S100A9, RADIL, PRKG1, SHE, SHB, INTS6, CHRNA6, RAPGEF3, NSMAF, RAPGEF1, MAP2K6, MAP2K5, KIF13B, PTPRK, IKBKAP, DEPDC7, PTPRM, MAGI2, BCR, PIK3CD, TANK, PLAUR, CD38, NPC1, GAPVD1, KRT17, OR52K2, ATP2C1, CD34, ROR2, PDGFRB, TGFBRAP1, PPP2R5E, AMFR, EXT1, CLEC5A, NEK6, CHKA, ZNF516, GNAI2, ERBB2, MYO9B, PLAA, ALCAM, CDC42EP3, NR1H4, TYROBP, ABR, MAP2K1, IL1RL1, TP53B…
GO:0035556~intracellular signal transduction	106	1.6067e-09	ADCY2, ZAK, PLEKHM1, ITSN1, MAP3K4, STK39, RAPGEF3, RAPGEF2, PAG1, NET1, DEPDC7, BCR, TNIK, SOCS2, WNK1, STK4, STK3, MARK2, MAP4K4, TNS3, SIRPG, ASB1, SDCBP, ASB2, ASB6, STYXL1, RALGPS1, GNAI2, ARHGEF28, AKAP13, MYO9B, ARFGEF2, SRC, SH3BP5L, CORO2A, RAC1, STK38L, TYROBP, TEC, ABR, SMAD4, GUCY2D, PRKAR1A, RGS6, TGFBR3, ADRA1A, CDC42BPB, TOLLIP, PREX1, PREX2, PRKAG2, LATS2, NOD2, NOD1, ACOT11, SHC1…
GO:0018105~peptidyl-serine phosphorylation	41	8.41496e-07	PRKCZ, TBK1, MAPKAPK3, MKNK1, PRKDC, MAPKAPK2, CHEK2, LATS2, SRC, STK32C, VRK2, TTBK2, TTBK1, MORC3, BCL2, LMTK2, STK39, TNKS, STK38L, AKT3, PRKCA, SGK1, SGK3, PRKCI, PRKCH, SMG1, RICTOR, PRKCE, STK4, PRKCB, MAST4, PRKCQ, RPS6KA2, HIPK3, GSK3B, MAPK14, DYRK1A, HIPK2, HIPK4, PRKD3, NEK6
GO:0006897~endocytosis	43	2.46003e-06	STON2, RAB7A, SNX2, EEA1, ITSN2, RAB1A, CDC42, APP, PICALM, DNER, AAK1, WIPF2, WIPF3, WIPF1, CLINT1, PIK3CG, DNM3, RALBP1, MYO1E, MRC2, DENND1A, RUFY1, STAB2, DPYSL2, MIB1, MARCH2, NPC1, GAPVD1, ATP9B, AP2A1, RAB22A, RIN2, SORT1, FKBP15, TOM1, TNK2, SNX30, ANKFY1, LRP4, SNX10, RIN3, LRP5, DNM2
GO:0046777~protein autophosphorylation	49	5.84507e-06	CAMK2G, ERBB2, STK10, PEAK1, PASK, MAPKAPK3, MKNK1, AURKB, MAPKAPK2, CHEK2, EPHB3, SRC, CAMKK2, ACVR1B, IGF1R, IRAK3, VRK1, VRK2, PTK2B, AAK1, LMTK2, STK39, BCR, FLT1, TNIK, LYN, FLT3, STK24, NLK, HCK, TAOK3, WNK1, SMG1, TRIM24, DAPK2, STK4, DAPK1, MARK2, GSK3B, DYRK1A, RIPK3, ERN1, PDGFRB, HIPK4, GRK5, ABL1, NEK6, EIF2AK4, MAP3K11
GO:0043547~positive regulation of GTPase activity	122	9.93594e-06	RGL3, ITSN2, TBC1D19, ITSN1, RCBTB2, GIT2, ARHGEF40, RAPGEF4, RAPGEF3, RAPGEF2, RAPGEF1, NET1, DEPDC7, BCR, SIPA1L2, PSD4, FGF23, FARP2, GAPVD1, ACAP2, PDGFRB, SPATA13, SPTB, RALGPS1, AGFG1, ARHGEF26, GRB2, ARHGEF28, ERBB2, ASAP2, AKAP13, ASAP1, MYO9B, ARFGEF2, DENND2D, ADAP1, RASAL2, MCF2L2, DOCK2, RAC1, RAP1GAP2, FGD5, CDC42EP3, IQSEC1, AXIN1, FGD4, ABR, VAV3, DENND1A, TRIO, DOCK8, VAV2, DOCK5,…
GO:0051056~regulation of small GTPase mediated signal transduction	40	1.47554e-05	AKAP13, ARHGAP18, MYO9B, ARHGAP15, ITSN1, FAM13A, STARD13, CDC42, SOS1, RAC1, RHOBTB2, RHOA, RAP1GAP2, INPP5B, RHOG, NET1, FGD4, RHOH, PIK3R2, ARHGEF3, DEPDC7, GDI2, VAV3, BCR, ABR, RALBP1, SIPA1L2, TRIO, RACGAP1, VAV2, ECT2, ARHGAP26, ARHGAP31, RALGAPA2, SIPA1L1, CHN1, SRGAP3, ARAP1, SRGAP1, ARHGAP10
GO:0031532~actin cytoskeleton reorganization	20	1.65317e-05	PARVG, PHACTR1, PRKCZ, RAP2A, TNIK, PLEK, S100A9, RICTOR, MYH9, FARP2, S1PR2, MKLN1, ATP2C1, SIPA1L1, RHOA, RALA, SHC1, ANTXR1, PARVB, CDC42BPB
GO:0030036~actin cytoskeleton organization	39	1.69458e-05	MTSS1, PLEK2, SSH1, DIAPH1, MRAS, ABLIM3, SSH2, DIAPH3, DAAM1, PRKG1, CORO2A, CDC42, DOCK2, NISCH, PACSIN2, RAC1, RHOA, FGD5, MKL1, RHOG, IQSEC1, FGD4, BCR, ABR, PHACTR4, NF2, EPB41, NF1, SPIRE1, SPIRE2, PALLD, ARHGAP26, ELMO1, TMOD3, TESK2, SDCBP, PDE4DIP, ABL1, ADD1
GO:0045893~positive regulation of transcription, DNA-templated	112	1.7081e-05	MEF2C, MMS19, ZXDC, NAA16, RORC, FOXO1, FOXO3, RORA, IL31RA, PICALM, CREB3L2, ATOH8, ASPH, PCBD1, RREB1, FOXN2, FGF23, TRERF1, FOXN3, CD38, HIF1A, ROR2, SMARCA2, ZNF516, BLM, CHEK2, SRC, WT1, CXXC1, ARNT, RNF10, ARNTL2, RUNX1, TCF4, RUNX2, TCF3, NR1H3, AXIN1, ZNF398, KLF5, KAT8, KLF7, TAF4, TRIP4, NFE2, MAP2K1, SMAD4, BRCA2, CDKN1C, HDAC4, NOTCH1, NR1I2, ETS1, ETS2, HIVEP3, RFX3, ZFHX3, PPARA, RA…
GO:0042787~protein ubiquitination involved in ubiquitin-dependent protein catabolic process	43	3.34234e-05	ANAPC16, HECW1, FZR1, HECW2, MAEA, ABTB2, RNF217, AURKB, LNX1, CUL3, CUL2, KLHL8, BTBD3, HECTD2, RNF11, HECTD4, ITCH, CUL1, TRIP12, RNF145, HECTD1, RNF144A, RNF144B, RNF19A, CBL, UBR4, HERC5, HACE1, HERC4, HERC2, PARK2, UHRF1, AREL1, NEDD4, UBR5, RNF24, ANAPC7, SIAH2, SMURF1, AMFR, ASB2, BTBD11, RNF111
GO:0006661~phosphatidylinositol biosynthetic process	22	4.36117e-05	PIK3CG, VAC14, PIK3C2B, PIK3CD, SYNJ1, PI4KA, PIP5K1B, FIG4, PTEN, PI4K2A, PIK3C3, INPP5F, SYNJ2, PIK3R5, INPP4A, PIK3R6, INPP5D, PIP4K2A, PIK3R3, PIK3R1, MTMR4, PIK3R2
GO:0030032~lamellipodium assembly	15	4.96882e-05	ABLIM1, VAV3, ABLIM3, NUP85, VAV2, PTPRO, VCL, NCK2, CDH13, GOLPH3, NCK1, RAC1, SPATA13, PARVB, FGD4
GO:0045944~positive regulation of transcription from RNA polymerase II promoter	187	0.000124937	AKNA, MEF2C, THRA, PPP2R5B, LMO2, TBK1, IL18, MED25, FOXO1, ANKRD1, RORA, FOXO3, MED21, KDM1A, GABPB1, APP, RAD21, CREB3L2, CREB3L4, STAG1, MAP2K5, RXRA, RBL1, FADD, GRHL2, PPARGC1B, HHEX, UHRF1, HIF1A, MTF1, RIPK2, NFE2L2, SMARCA2, CRTC3, CAMTA1, SOX6, MEIS1, NR2C2, WT1, MED12L, ARNT, PLAGL1, SLC11A1, VDR, AHRR, PELP1, HOXA5, TFDP2, AUTS2, RNF10, TNKS, MAML3, ARNTL2, RUNX1, TCF4, TCF3, NR1H4, TF…
GO:0050900~leukocyte migration	35	0.000130801	ITGAL, CD244, ATP1B3, GRB2, SLC7A8, ITGB2, FPR2, SLC7A5, SRC, SLC7A6, SLC7A7, CD44, CD177, SOS1, PDE4B, CEACAM6, FCER1G, SHC1, ANGPT1, INPP5D, ANGPT2, PIK3R1, PIK3R2, B4GALT1, SELP, OLR1, LYN, MYH9, SIRPA, SIRPG, ITGA5, CD34, SLC16A8, TREM1, MERTK
GO:0030168~platelet activation	33	0.000209736	GNA13, YWHAZ, GNA12, SRC, DGKG, RAC1, RHOA, FCER1G, GNG2, PIK3R5, PIK3R6, PIK3R1, RHOG, PRKCA, PIK3CG, VAV3, LYN, PRKCH, ACTN1, PRKCE, VAV2, ITPR3, ITPR1, PRKCB, ITPR2, PLSCR1, PRKCQ, F5, ARRB2, GNAQ, GNB1, DGKZ, MERTK
GO:0043065~positive regulation of apoptotic process	68	0.000268994	CDK19, ZAK, TRPV1, GPLD1, SPINK2, FOXO1, ANKRD1, FOXO3, ITSN1, LATS2, CTNNBL1, NLRC4, MAP3K5, ATG7, ACIN1, NSMAF, ANO6, MAP2K6, NET1, ARHGEF3, AIFM2, FADD, HMGA2, ECT2, STK4, BCL2L11, STK3, TRIM35, MNDA, RIPK2, PDGFRB, DCUN1D3, NGF, BID, PRKDC, TNFRSF8, AKAP13, ZBTB16, SCRIB, SRC, WT1, HOXA5, SOS1, RAC1, DNAJA1, FAM162A, INPP5D, ERCC3, BMF, FGD4, ZNF622, ABR, VAV3, CREB1, KLF11, NF1, TRIO, VAV2, …
GO:0006954~inflammatory response	82	0.000297154	TUSC2, S100A8, AIF1, TBK1, TOLLIP, IL18, TACR1, IL19, S100A9, PRDX5, CXCR1, NFKB1, SGMS1, TLR6, MMP25, CCRL2, NLRC4, NOD1, SMPDL3B, CXCR4, AOAH, CXCR6, IL1RAP, TICAM2, MGLL, VNN1, ITCH, TNIP1, CHUK, TNIP3, PIK3CG, IRAK2, C5AR2, SP100, LTBR, LYN, IL27, PIK3CD, LYZ, NFAM1, NLRP3, TNFRSF9, TNFAIP6, PRKCQ, TNFRSF10B, RIPK2, NFE2L2, TNFAIP3, PTAFR, TPST1, PRKCZ, TNFRSF21, ITGAL, CCR1, TNFRSF8, ITGB2, …
GO:0070423~nucleotide-binding oligomerization domain containing signaling pathway	12	0.00042486	MAP3K7, UBE2N, IRAK2, NOD2, NOD1, CASP8, RIPK2, ITCH, TAB1, TNFAIP3, MAP2K6, CHUK
GO:0048013~ephrin receptor signaling pathway	26	0.000487237	ARHGEF28, EPHB3, ITSN1, SRC, SDC2, CDC42, ACTR2, EPHB6, RAC1, RHOA, ANKS1A, VAV3, ADAM10, EFNB3, LYN, ROCK2, VAV2, NCSTN, NCK2, AP2A2, AP2A1, SIPA1L1, NCK1, CHN1, SDCBP, EFNA5
GO:0007265~Ras protein signal transduction	22	0.000852017	SETDB1, PLD1, GRB2, RREB1, MRAS, NF1, MAPKAPK3, SHOC2, RB1, MAPKAPK2, DOK1, GNB1, RASGRP1, SOS1, MAPK14, RALA, SDCBP, SHC1, SYNGAP1, GRAP2, KSR1, DHCR24
GO:0007223~Wnt signaling pathway, calcium modulating pathway	15	0.000886786	NLK, PPP3R1, TCF7L2, MAP3K7, PDE6A, MOV10, TNRC6C, GNB1, ROR2, GNG2, PPP3CA, TNRC6B, PLCB1, PLCB2, NFATC1
GO:0006915~apoptotic process	112	0.000900792	MEF2C, CHMP3, S100A8, IL19, S100A9, FOXO1, RNF216, SGMS1, CTNNBL1, MAP3K7, SHB, NLRC4, G2E3, RAD21, ATG5, UNC5B, MAP3K8, ITCH, DAP, CUL1, MAP2K6, BCL2L15, ESPL1, FADD, STK4, BCL2L11, STK3, WDR92, TRIM35, TNFAIP8, RIPK2, EFNA5, TNFAIP3, NEK6, PACS2, ITGB2, ZC3H8, PLAGL1, PRUNE2, TCTN3, BMF, TRAF5, AXIN1, HIP1, HTT, KLF11, CHI3L1, RYBP, CD5L, TAX1BP1, CYFIP2, ADRA1A, EAF2, GRK5, RTN4, TP63, PRDX5, …
GO:0001558~regulation of cell growth	24	0.000951872	KIF14, FXYD2, SGK1, TMC8, SGK3, SOCS2, CLSTN3, IGFBP7, CLSTN1, RB1, ESM1, CHPT1, EPB41L3, PRKCQ, TFRC, CD320, HTRA1, H2AFY, CDK11B, HTRA4, ITCH, CRIM1, NET1, IGFBP5
GO:0050861~positive regulation of B cell receptor signaling pathway	6	0.00112985	STAP1, LYN, SLC39A10, PRKCH, NFAM1, PRKCB
GO:0035023~regulation of Rho protein signal transduction	24	0.00114662	ARHGEF3, ABR, BCR, VAV3, ARHGEF26, ARHGEF28, PREX1, PREX2, TRIO, AKAP13, MYO9B, ITSN2, ITSN1, VAV2, ECT2, ARHGEF10, FARP2, MCF2L2, SOS1, ARHGEF40, FGD5, SPATA13, NET1, FGD4
GO:0098609~cell-cell adhesion	60	0.00116834	RTN4, CAST, VAPA, ARHGAP18, RAB1A, LARP1, BZW2, PICALM, PACSIN2, SND1, LRRFIP1, MKL2, CLINT1, FMNL2, STX5, TWF2, STK24, PFKP, PI4KA, OLA1, MARK2, RSL1D1, EIF4G1, GAPVD1, DHX29, CGN, SDCBP, RAB10, ERC1, DBN1, ADD1, YWHAZ, CALD1, DIAPH3, SNX2, ASAP1, SNX1, RDX, CHMP2B, MACF1, NUMB, EXOC3, PCMT1, NDRG1, ENO1, UNC45A, S100P, MYO1B, TBC1D10A, CBL, S100A11, RPL24, MPRIP, TMEM2, ANXA2, EPS15, LASP1, CAP…
GO:0043124~negative regulation of I-kappaB kinase/NF-kappaB signaling	15	0.0011811	ZMYND11, NAF1, IL1RL1, ESR1, TLE1, RORA, TANK, CASP8, USP10, TNFAIP3, ABL1, TNIP1, NR1H4, RHOH, TNIP3
GO:0051146~striated muscle cell differentiation	7	0.00126371	SPAG9, BNIP2, MAPK14, RB1, CDH2, CHUK, IGFBP5
GO:0030048~actin filament-based movement	9	0.00155358	MYO5A, MYO1B, MYO1E, WIPF2, WIPF3, MYO9B, WIPF1, MYH9, MYH10
GO:0045892~negative regulation of transcription, DNA-templated	99	0.00157254	THRA, FOXO1, CBX5, KDM1A, CRY2, YEATS2, DAP, ATOH8, PTPRK, RCOR1, MTA3, ZHX2, FOXN3, PPARGC1B, CD38, HHEX, PRDM5, ZNF438, SMARCA2, CALR, SRC, WT1, ZC3H8, VDR, TFDP2, ZNF425, RUNX1, RUNX2, IKZF4, KAT8, EHMT1, KLF11, SMAD4, UIMC1, FOXP1, CDKN1C, HDAC4, NOTCH1, NR1I2, RFX3, RBPJ, HDAC9, ZFHX3, COPS2, FOXK1, PPARG, EZH2, SPI1, TP63, CBFA2T3, LGR4, ZBTB38, ZNF148, ATP8B1, LRRFIP1, MYB, PLCB1, KDM5B, C…
GO:0002040~sprouting angiogenesis	11	0.00187774	CDC42, CDH13, NOTCH1, NRP1, PTK2B, JMJD6, E2F7, ANGPT1, ESM1, ADGRA2, ENG
GO:0016032~viral process	64	0.00190713	RNF216, CBX5, CUL2, MAP3K5, RAE1, SND1, RHOA, RALA, SHC1, ZYX, BRD4, CUL1, PILRA, LTBR, SP100, LYN, RCOR1, RBL1, UBR4, NUP85, RB1, GTF2B, RAD50, SRPK1, EIF4G1, PDCL3, EIF4G3, SRCAP, CRTC3, PACS2, ZMYND11, NUP98, GRB2, UBE3A, UNG, VIM, ABI2, HCFC2, SCRIB, PAAF1, PSMB7, VRK2, MORC3, NUP50, GFI1, ERCC3, TNPO1, PIK3R1, MSH6, TAF4, KAT2B, VAC14, CREB1, HCK, NXF1, NUP155, TP73, STAT3, PSMB9, FBLN1, EIF…
GO:0055114~oxidation-reduction process	114	0.00200221	HMGCR, PGD, LDHD, HIBADH, MTHFD1L, KDM1A, PECR, CFAP61, AGPS, PLOD1, CPOX, ASPH, OXR1, RNLS, HHIPL2, NCF2, PCBD1, QDPR, TECR, POR, OGFOD3, SCCPDH, KDM2A, MARC1, MARC2, ASPHD2, HSD11B1, TMX1, ME3, ADHFE1, HSD17B12, KMO, RRM2B, SESN1, FAM213A, ALDH4A1, GPD2, LPO, PTGR2, HGD, DIO1, BCO2, CYB5R2, KCNAB2, KCNAB1, NOXRED1, DNAJC10, PRDX5, IL4I1, FAR2, CRYL1, CREG1, GPX3, ALOX12B, NOS3, SRD5A2, KDM5B, L…
GO:0043087~regulation of GTPase activity	20	0.00206454	VAV3, TBC1D10B, RALBP1, NF1, IQGAP2, RDX, RICTOR, VAV2, PRKG1, EPHB3, ADAP1, RASAL2, TBC1D15, GAPVD1, SBF2, SIPA1L1, EFNA5, FGD5, SYNGAP1, FGD4
GO:1900740~positive regulation of protein insertion into mitochondrial membrane involved in apoptotic signaling pathway	12	0.00256288	BID, YWHAZ, YWHAG, TP53BP2, BCL2, CASP8, PPP3R1, TP63, BMF, BCL2L11, TP73, TFDP1
GO:0048010~vascular endothelial growth factor receptor signaling pathway	21	0.00310421	NRP1, VAV3, FLT1, NCF2, ROCK2, MAPKAPK3, MAPKAPK2, VAV2, SRC, ELMO1, CDC42, SHB, NCK2, PTK2B, MAPK14, NCK1, RAC1, RHOA, CYFIP2, PIK3R1, PIK3R2
GO:0043552~positive regulation of phosphatidylinositol 3-kinase activity	12	0.00344977	CDC42, NOD2, VAV3, FLT1, LYN, FLT3, PTK2B, RAC1, PDGFRB, AMBRA1, VAV2, SRC
GO:0016477~cell migration	40	0.00355869	PRKCZ, PEAK1, ABI2, CDH2, EPHB3, PTEN, RAB1A, SDC2, SCRIB, CUL3, NDE1, ANG, HOXA5, RHOA, TNN, LIMD1, NFATC2, PTPRK, ERG, FLT1, PRKCI, CD63, PALLD, VAV2, ELMO1, NCK2, TNS3, GOLPH3, GSK3B, DGKZ, PDGFRB, TGFBR3, ZRANB1, TNK2, JAK3, ABL1, SPATA13, MYO18A, ENG, CDC42BPB
GO:0050770~regulation of axonogenesis	10	0.00376237	SSH1, SSH3, SIPA1L1, UST, SSH2, CHN1, EPHB3, SLIT1, MARK2, KIF13B
GO:0007229~integrin-mediated signaling pathway	26	0.00419731	ITGAL, ITGAE, NEDD9, ITGB2, SRC, CUL3, PTK2B, ITGB8, ITGB7, FCER1G, ZYX, TYROBP, TEC, VAV3, ADAM10, PLEK, HCK, ITGA1, COL16A1, MYH9, ITGA9, FBLN1, RCC2, ITGA5, PRAM1, DST
GO:0015807~L-amino acid transport	7	0.00426185	SLC7A8, SLC38A1, SLC7A5, SLC43A1, SLC43A2, SLC7A6, SLC7A7
GO:0016192~vesicle-mediated transport	36	0.00428395	MYO5A, AP1B1, CYTH1, AP1G1, AP3S2, RAB1A, STX12, PICALM, BCAS3, CLINT1, AP3B1, STX5, GDI2, NCALD, CPNE6, PRKCI, CECR2, AHI1, SPIRE1, SPIRE2, PARK2, LRPAP1, NCK2, AP2A2, RAB11FIP3, NCK1, VAMP5, CPNE1, SYTL2, CPNE3, RAB10, VAMP1, CLTCL1, SEC23B, KIF20A, MON1A
GO:0090630~activation of GTPase activity	22	0.00438916	TBC1D10B, TBC1D9, TBC1D10A, ECT2, SCRIB, ARHGEF10, TBC1D22A, TBC1D16, TBC1D15, RALGAPA2, EVI5, TSC1, RCC2, PTK2B, TBC1D14, RASGRP1, SIPA1L1, TBC1D7, BCAS3, TBC1D1, RHOG, TBC1D2
GO:0046330~positive regulation of JNK cascade	19	0.0050578	ZNF622, LTBR, TAOK3, TPD52L1, ANKRD6, STK3, CDC42, MAP3K5, NOD2, NOD1, PTK2B, RASGRP1, RASSF2, HIPK2, RIPK2, SDCBP, PLCB1, AXIN1, MAP3K11
GO:0030099~myeloid cell differentiation	10	0.00524183	CDKN1C, KAT8, SNRK, IRF8, PML, ZBTB16, GFI1, RUNX1, TET2, CLEC5A
GO:1902017~regulation of cilium assembly	13	0.00531663	TBC1D10B, TBC1D10A, TBC1D19, TBC1D22A, TBC1D16, TBC1D24, TBC1D15, EVI5, ATG5, TBC1D14, TBC1D1, IFT140, TBC1D2
GO:0051092~positive regulation of NF-kappaB transcription factor activity	32	0.00572104	PRKCZ, S100A8, S100A9, TRIM14, TRIM13, NFKB1, ITGB2, MAP3K7, IRAK3, NOD2, NLRC4, NOD1, IL1RAP, LRRFIP1, TRAF5, CHUK, IRAK2, PRKCI, PRKCH, TAB1, NLRP3, CAPN3, PRKCB, S100A12, UBE2N, PRKCQ, TRIM38, TRAPPC9, RIPK3, RIPK2, ERC1, CLOCK
GO:0007010~cytoskeleton organization	37	0.00626589	ABLIM1, PALM, MAEA, ZAK, DIAPH1, ABLIM3, NEDD9, ABI2, ANK1, ANK2, MACF1, AVIL, LIMD1, FGD5, TUBA1C, FGD4, HIP1, FMNL2, ZMYM2, TNIK, ZMYM4, MICAL2, BFSP1, PRKCI, CECR2, DPYSL2, PALLD, MAST4, BRWD1, SVIL, TUBA4A, ZRANB1, ADD3, DST, CDC42BPB, SPTB, ARHGAP10
GO:0048008~platelet-derived growth factor receptor signaling pathway	11	0.00657693	PTPRJ, SGPL1, NRP1, BCR, MYO1E, ARID5B, PDGFRB, PDGFD, PTEN, RAPGEF1, SRC
GO:0007179~transforming growth factor beta receptor signaling pathway	24	0.00668721	PRKCZ, PTPRK, PARD3, CREB1, NLK, CBL, PML, SMAD4, SKI, TAB1, FURIN, SRC, MAP3K7, ARRB2, CGN, HIPK2, RHOA, TGFBR3, TGFBRAP1, ZYX, SMURF1, ENG, MTMR4, BMPR1A
GO:0071320~cellular response to cAMP	16	0.00669898	PIK3CG, SLC8A1, AQP9, AKAP9, PDE4D, WT1, ITPR2, KDM1A, APP, KCNE1, RAPGEF3, RAPGEF2, RAPGEF1, KCNQ1, PTAFR, IGFBP5
GO:0008360~regulation of cell shape	33	0.00685175	GNA13, PALM, SHROOM3, LST1, DIAPH1, GNA12, ARHGAP18, RDX, ITGB2, ARHGAP15, VRK1, MKLN1, VRK2, TTBK2, TTBK1, PTK2B, WIPF2, WIPF3, LIMD1, WIPF1, FGD5, CDC42EP3, FGD4, HCK, MYH9, EPB41L3, BRWD1, S100B, SEMA4D, SPTA1, ARAP1, SEMA4A, MYH10
GO:0006622~protein targeting to lysosome	7	0.00693435	RAB7A, NEDD4, NCOA4, ZFYVE16, SORL1, SCARB2, AP3B1
GO:0097284~hepatocyte apoptotic process	7	0.00693435	BID, PIK3CG, DNMT3A, GSN, RB1, STK4, STK3
GO:0060612~adipose tissue development	10	0.00713414	SH3PXD2B, LEP, ZNF516, SLC25A25, UMODL1, ARID5B, FTO, SPG20, RORC, LRP5
GO:0050727~regulation of inflammatory response	18	0.00836487	NAF1, SBNO2, IL1R1, TNFSF4, LYN, HCK, ESR1, RICTOR, FOXP1, NOD2, MCPH1, MGLL, PIK3AP1, STK39, BRD4, ZYX, TNFAIP3, TNIP1
GO:1902475~L-alpha-amino acid transmembrane transport	6	0.00919822	SLC7A8, SLC7A5, SLC43A1, SLC43A2, SLC7A6, SLC7A7
GO:0050728~negative regulation of inflammatory response	21	0.00949993	PPARA, ABR, BCR, ELANE, NDFIP1, NFKB1, RORA, NLRP3, ADA, TNFAIP6, TNFRSF1B, MEFV, SMPDL3B, ETS1, AOAH, GHRL, TNFAIP3, NR1H4, NR1H3, GBA, IL22RA2
GO:0007030~Golgi organization	20	0.0096758	RAB2A, NPLOC4, HTT, ATL3, NSFL1C, HACE1, RAB1A, COG3, CDC42, SYNE1, UBXN2A, GOLPH3, ATP8B1, DYM, TMED10, CLASP1, VMP1, BCAS3, MYO18A, COG2
GO:0030334~regulation of cell migration	20	0.0096758	GNA13, RTN4, KIF14, PLXNC1, SGK1, PLXNA4, SGK3, ENPP2, HACE1, DPYSL3, VCL, LAMA3, RCC2, CXCR4, NCK1, RAC1, RHOA, DOCK10, PLXND1, SPATA13
GO:0007160~cell-matrix adhesion	23	0.0103384	PARVG, TECTA, ITGAL, PPFIA1, ITGA1, NID1, ITGB2, CD63, ECM2, BCL2L11, VCL, MKLN1, SNED1, CD44, TSC1, HPSE, ITGB8, CD34, ITGB7, RAC1, TNN, ZYX, THBS3
GO:0006768~biotin metabolic process	7	0.0106371	BTD, ACACA, VNN1, PCCA, VNN2, PC, VNN3
GO:0032743~positive regulation of interleukin-2 production	7	0.0106371	MAP3K7, CD83, TNFSF4, PDE4B, RIPK2, PDE4D, RUNX1
GO:0010243~response to organonitrogen compound	7	0.0106371	MGST3, FLT3, ABCC4, NCOR2, MGST1, TP73, NNMT
GO:0045765~regulation of angiogenesis	11	0.0110288	LEP, SP100, ENPP2, ETS1, PTK2B, ERBB2, NF1, RNH1, EGLN1, PLXND1, ADGRA2
GO:0010332~response to gamma radiation	11	0.0110288	XRCC2, BCL2, PML, TRIM13, BRCA2, TP63, PRKDC, PRKAA1, CHEK2, DCUN1D3, TP73
GO:0010506~regulation of autophagy	15	0.0113991	KAT8, NRBF2, PARK2, DAPK2, ITPR1, DAPK1, TPCN2, MAPT, USP10, VMP1, ABL1, PIP4K2A, DRAM1, USP13, PIK3R2
GO:0043551~regulation of phosphatidylinositol 3-kinase activity	5	0.0114112	PIK3R5, PIK3R6, PIK3R3, PIK3R1, PIK3R2
GO:0007221~positive regulation of transcription of Notch receptor target	5	0.0114112	NOTCH1, MAML1, MAML2, MAML3, RBPJ
GO:0097118~neuroligin clustering involved in postsynaptic membrane assembly	4	0.0114348	MAGI2, NRXN2, NRXN1, CDH2
GO:2001013~epithelial cell proliferation involved in renal tubule morphogenesis	4	0.0114348	MEF2C, MTSS1, LGR5, LGR4
GO:0016266~O-glycan processing	17	0.0116228	GALNT3, GALNT2, GALNT1, ST6GAL1, GALNT7, ST3GAL1, B3GNT8, ST3GAL3, GALNT10, ST3GAL2, XXYLT1, ST3GAL4, GALNT15, GXYLT2, B3GNT2, POFUT1, B4GALT5
GO:0014065~phosphatidylinositol 3-kinase signaling	10	0.0124295	PIK3CG, IGF1R, ERBB2, PIK3CD, NF1, PREX2, PIK3R5, PIK3R6, PIK3R1, PIK3R2
GO:0006974~cellular response to DNA damage stimulus	44	0.012662	MMS19, XRCC3, TP53TG1, APLF, BLM, SLF1, TP63, FOXO1, INTS3, CHEK2, MAPKAPK2, CHCHD6, ZBTB38, BOD1L1, ERCC8, IMMP2L, CHD1L, ASH2L, BCL2, USP10, SPIDR, BRD4, NFATC2, GNL1, TRIP12, SGK1, VAV3, LYN, TAOK3, CBL, HERC2, RAD52, TP73, TANK, RAD50, OTUB1, UBR5, USP47, BRE, SUSD6, MNDA, PARP4, ABL1, UBE2T
GO:0071222~cellular response to lipopolysaccharide	27	0.0126845	MEF2C, CDK19, SBNO2, NFKB1, SGMS1, ANKRD1, SRC, ARG1, TNFRSF1B, HAMP, PRPF8, PDE4B, TICAM2, GFI1, NR1H4, TNIP3, NR1H3, TNFSF4, CEBPE, STAP1, PDE4D, NLRP3, MAPK14, CXCL16, IRF8, ABL1, TNFAIP3
GO:0097190~apoptotic signaling pathway	19	0.0132398	PRKCA, TNFRSF21, SGPL1, TNFRSF8, FADD, DAPK1, CD38, P2RX7, MAP3K5, IFI27, TNFRSF1B, CASP3, UACA, SENP1, CASP8, RIPK3, TICAM2, DAP, HIP1
GO:0006367~transcription initiation from RNA polymerase II promoter	34	0.0133299	PPARA, E2F3, POLR2F, THRA, NR6A1, PPARG, MED25, RORC, RORA, NR2C2, VDR, MED26, MAML3, TCF4, ERCC3, NR1H4, NR1H3, TAF4, KAT2B, NRBF2, MAML1, RXRA, MAML2, ESR1, TEAD3, WWTR1, GTF2B, MNAT1, NOTCH1, NR1I2, MED8, THRAP3, RBPJ, NR5A2
GO:1903779~regulation of cardiac conduction	16	0.0137097	FXYD1, FXYD2, SLC8A1, ATP1B3, STIM1, ATP1A1, ITPR3, ITPR1, ITPR2, ATP2B4, ATP2A2, ATP2A3, AHCYL1, ASPH, CASQ2, EHD3
GO:1900026~positive regulation of substrate adhesion-dependent cell spreading	11	0.0139663	CDC42, LIMS1, UNC13D, RREB1, PREX1, RAC1, CALR, DOCK5, MYADM, DNM2, NET1
GO:0018108~peptidyl-tyrosine phosphorylation	34	0.0146535	STAT5A, ERBB2, PEAK1, DSTYK, ABI2, EPHB3, SRC, CAMKK2, PTK2B, FGFR1OP2, DYRK4, CSF2RB, MAP2K6, MAP2K5, TEC, ZMYM2, BCR, FLT1, MAP2K1, LYN, FLT3, HCK, TRIM27, FGF23, TRIM24, DYRK1A, ROR2, TESK2, PDGFRB, RIPK2, JAK3, CUX1, MERTK, ABL1
GO:0001701~in utero embryonic development	40	0.0147593	GNA13, XRCC2, HSD17B2, ELL, COPS3, GNA12, SOX6, GLI2, KDM1A, ACVR1B, CHD7, ANKRD11, NOS3, ANGPT1, TMEM100, POLG2, SEC24D, INPP5B, APBA1, MAFG, ADAM10, MYO1E, RXRA, SMAD4, MBNL1, TAB1, MYH9, KIDINS220, RNASEH2B, FOXP1, BCL2L11, MIB1, HHEX, NOTCH1, DUSP3, ZMIZ1, ZFPM2, BMPR1A, ADD1, MYH10
GO:0042770~signal transduction in response to DNA damage	6	0.0148356	BID, GRB2, MAPK14, CHEK2, CEP63, ABL1
GO:0006559~L-phenylalanine catabolic process	6	0.0148356	PCBD1, QDPR, HGD, IL4I1, HPD, FAH
GO:0051279~regulation of release of sequestered calcium ion into cytosol	6	0.0148356	ANK2, LYN, DIAPH1, PTK2B, UBASH3B, PRKCE
GO:0016601~Rac protein signal transduction	8	0.0149633	CDH13, NISCH, AIF1, ABI2, HACE1, RHOG, ELMO1, FARP2
GO:0014898~cardiac muscle hypertrophy in response to stress	7	0.0155479	MEF2C, HDAC4, ATP2A2, EZH2, INPP5F, PPP3CA, KDM4A
GO:0006919~activation of cysteine-type endopeptidase activity involved in apoptotic process	21	0.0163987	BID, S100A8, PPARG, S100A9, PML, FADD, NLRP3, BCL2L11, CRADD, CASP3, IFI27, NLRC4, TNFRSF10B, NOD1, SENP1, CASP8, FAM162A, DAP, CTSH, NGF, HIP1
GO:0001525~angiogenesis	46	0.0166128	NRP1, IL18, ESM1, RORA, EPHB3, PTEN, MEIS1, SHB, UNC5B, ANG, PTK2B, FAP, TGFA, SHC1, NOS3, ANGPT1, TMEM100, RAPGEF3, PIK3R6, BCAS3, PLXND1, ANGPT2, PRKCA, SLC12A6, KLF5, PIK3CG, VAV3, FLT1, EGFL7, EPAS1, STAB2, NRXN1, VAV2, MYH9, ANXA2, LEP, PDCL3, HIF1A, NUS1, ITGA5, MAPK14, HIF3A, RBPJ, SETD2, POFUT1, SEMA4A
GO:0006979~response to oxidative stress	26	0.0166433	PRDX5, RRM2B, SDHAF3, ERCC8, APP, SLC23A2, TOR1A, NDUFS8, GPX3, ETFDH, IPCEF1, VNN1, ERCC3, NDUFS2, DHCR24, OXR1, LPO, ATRN, MSRB1, PARK2, TRPM2, MSRB3, MTF1, MPO, ABCC2, ABL1
GO:0070555~response to interleukin-1	11	0.0174513	PRKCA, IRAK2, CD38, IRAK3, HDAC4, IL1R1, ETS1, PRKCI, CHI3L1, RIPK2, SRC
GO:0010634~positive regulation of epithelial cell migration	11	0.0174513	PPM1F, GLIPR2, CAPN7, HIF1A, RREB1, ENPP2, CLASP1, DOCK5, PRKCE, CTSH, SRC
GO:0006461~protein complex assembly	27	0.0176177	PARD3, OCLN, MITF, PML, SF3B3, SLC7A6, CLDN14, SLC7A7, KCNQ5, MAX, RANBP9, PICALM, PTK2B, ZNF148, IL1RAP, PEX14, WIPF1, APBA1, PPP2R1A, IKBKAP, SSBP3, SHANK1, TUBGCP2, CAPN3, MNAT1, CLGN, CAPG
GO:0048870~cell motility	9	0.0180828	PHACTR1, PLD1, MAP2K1, CD34, ETS1, RAC1, SKI, DST, ENG
GO:0046856~phosphatidylinositol dephosphorylation	9	0.0180828	SYNJ1, INPP5F, SYNJ2, INPP5D, INPP5B, PTEN, INPP5A, TMEM55B, TMEM55A
GO:0043123~positive regulation of I-kappaB kinase/NF-kappaB signaling	35	0.0181725	SLC44A2, VAPA, TBK1, AKAP13, TRIM13, CXXC5, TLR6, MAP3K7, NOD2, NOD1, CASP8, TICAM2, RHOA, PELI2, BRD4, TRAF5, CHUK, PELI1, LTBR, NDFIP1, FADD, PARK2, PRKCE, ECT2, PRKCB, S100A12, UBE2N, TRIM38, TNFRSF10B, S100B, ATP2C1, RIPK2, MAP3K14, ABL1, NEK6
GO:0008625~extrinsic apoptotic signaling pathway via death domain receptors	12	0.0183912	BID, TNFRSF9, TNFRSF10B, DEDD, BCL2, NF1, SORT1, FADD, PIK3R1, CRADD, NGF, DAPK1
GO:0018107~peptidyl-threonine phosphorylation	12	0.0183912	ACVR1B, HIPK3, BCL2, NLK, GSK3B, DYRK1A, HIPK2, LMTK2, WNK1, TNKS, STK39, MARK2
GO:0030335~positive regulation of cell migration	39	0.0184899	WNT5B, DIAPH1, AIF1, CCR1, RDX, SEMA5A, IGF1R, PTK2B, NUMB, CEACAM6, PDGFD, PIK3R1, PRKCA, IKBKAP, F10, FLT1, ADAM10, MYO1C, LYN, ACTN4, PIK3CD, MYADM, RUFY3, SPAG9, CDH13, TNFAIP6, NOTCH1, ITGA5, CXCL16, PTP4A1, ROR2, SDCBP, SEMA4B, PDGFRB, CPNE3, SEMA4D, CTSH, PLAU, SEMA4A
GO:0051897~positive regulation of protein kinase B signaling	21	0.0186218	PTPRJ, PIK3CG, F10, ZP3, IL18, CHI3L1, RICTOR, ITSN1, TCF7L2, STK3, SRC, SEMA5A, LEP, KIAA1161, ARRB2, HPSE, CPNE1, PIK3R5, ANGPT1, IGFBP5, HIP1
GO:0042981~regulation of apoptotic process	44	0.0187389	RTN4, PHLPP1, BID, TNFRSF21, DEDD, MITF, TP63, CALR, RABGGTB, CRADD, CASP6, NLRC4, TNFRSF1B, NOD2, NOD1, CASP8, NDRG1, TRAF5, HIP1, SGK1, NOS1AP, AIFM2, SGK3, ACTN4, TP53BP2, FLT3, SKP2, ESR1, ACTN1, FADD, TRIM24, DAPK2, TP73, DAPK1, NME4, RSL1D1, RASSF3, TNFRSF9, TNFRSF10B, SARM1, UMODL1, ETS1, CTSB, LRP5
GO:0000910~cytokinesis	14	0.0191212	LZTS2, ROCK2, CECR2, BRCA2, ESPL1, MYH9, ECT2, KIF13A, RAB11FIP3, PIK3C3, RALA, NEK6, NEK7, KIF20A
GO:0006909~phagocytosis	14	0.0191212	TUSC2, ITGAL, CEBPE, ELANE, ITGB2, ELMO1, LEP, SLC11A1, UNC13D, ANXA11, IRF8, MERTK, TM9SF4, DNM2
GO:0045630~positive regulation of T-helper 2 cell differentiation	5	0.0201765	PRKCZ, TNFSF4, IL4R, IL18, NLRP3
GO:0051597~response to methylmercury	5	0.0201765	ARSB, ARG1, ANK2, S100B, CPOX
GO:0042753~positive regulation of circadian rhythm	5	0.0201765	THRAP3, RORC, ARNTL2, RORA, FBXW11
GO:0038180~nerve growth factor signaling pathway	5	0.0201765	MAGI2, SORT1, KIDINS220, RAPGEF2, RAPGEF1
GO:1902260~negative regulation of delayed rectifier potassium channel activity	5	0.0201765	KCNAB1, ANK3, KCNE1, KCNQ1, KCNE3
GO:0035148~tube formation	5	0.0201765	NOTCH1, SDCCAG8, ATOH8, BCAS3, BCL2L11
GO:0033173~calcineurin-NFAT signaling cascade	5	0.0201765	PPP3R1, RCAN1, PPP3CA, NFATC2, NFATC1
GO:0050766~positive regulation of phagocytosis	10	0.0201979	AZU1, SLC11A1, DOCK2, ABR, BCR, SFTPD, FCER1G, CALR, MERTK, DNM2
GO:0043542~endothelial cell migration	10	0.0201979	CDH13, S100P, FAP, RHOA, NOS3, ITGB2, PLXND1, ADGRA2, PTEN, STARD13
GO:0006629~lipid metabolic process	34	0.0210438	CHKA, PPARA, TRPV1, TPRA1, ABHD5, PPARG, FAR2, TPP1, AOAH, MGLL, HMGCL, PLTP, PLAGL2, LPL, GDE1, PLB1, CPNE6, PTPRN2, LPIN2, CHPT1, TECR, GDPD1, DAGLB, MGST3, LEP, PNPLA8, PTGDS, JAZF1, CPNE1, OSBPL10, CPNE3, ATP5A1, LIPC, PC
GO:0000187~activation of MAPK activity	25	0.0217606	MAPKAPK3, MAPKAPK2, MAP3K7, S1PR2, NOD2, NOD1, MAP3K2, CXCR4, TGFA, PRKAA1, SHC1, MAP2K6, MAP2K5, IRAK2, MAP2K1, ITGA1, TAB1, PDE6H, TP73, AVPI1, P2RX7, MAPK14, GHRL, RIPK2, MAP3K11
GO:0030279~negative regulation of ossification	7	0.0218284	MEF2C, NOTCH1, BCL2, CHSY1, SMURF1, RBPJ, LRP4
GO:0048488~synaptic vesicle endocytosis	7	0.0218284	STON2, SYT5, SYNJ1, DENND1A, ITSN1, CANX, SCRIB
GO:0043406~positive regulation of MAP kinase activity	16	0.0219537	MEF2C, PIK3CG, FLT1, FLT3, ERBB2, EZH2, ELANE, TPD52L1, TAB1, SRC, S100A12, RASGRP1, PDGFRB, PIK3R5, PIK3R6, PDGFD
GO:0045668~negative regulation of osteoblast differentiation	12	0.0222922	HDAC4, UCMA, NOTCH1, FGF23, CDK6, LIMD1, SKI, SEMA4D, AREG, SUFU, LRP5, IGFBP5
GO:0007041~lysosomal transport	6	0.0223882	ARSB, NPC1, NEDD4, VPS54, VPS53, PCSK9
GO:0016241~regulation of macroautophagy	13	0.0226119	ATP6V1C1, ATP6V1A, CASP3, EXOC7, NEDD4, ATP6V1E1, ATP6V1E2, EXOC4, ERN1, ATP6V0A1, ATP6V1B2, GBA, CAPN1
GO:0007050~cell cycle arrest	31	0.022984	KMT2E, NBN, ZAK, PRKAG2, PML, CALR, TCF7L2, CUL3, PLAGL1, CUL2, PCBP4, PRKAA1, CUL1, MAP2K6, DHCR24, KAT2B, MAP2K1, AK1, CDK6, RB1, GAS7, RPTOR, TP73, CDKN1C, TSC1, BTG4, ERN1, APBB2, ABL1, ZFHX3, EIF2AK4
GO:0032496~response to lipopolysaccharide	35	0.0235117	OPRM1, TNFRSF21, S100A8, DUSP10, MAPKAPK3, TNFRSF8, TIMP4, COMT, MAPKAPK2, TRIB1, SLC11A1, IRAK3, CASP3, CASP8, CSF2RB, LOXL1, CHUK, SELP, PELI1, LTBR, ABR, BCR, ELANE, GJB6, PCK2, FOXP1, TNFRSF9, P2RX7, NOTCH1, TNFRSF10B, KCNJ8, SLPI, MPO, MGST1, CTSG
GO:0006928~movement of cell or subcellular component	21	0.0237629	GNA13, ITGAL, MTSS1, PALM, MAP2K1, ENPP2, CALD1, VIM, ABI2, FPR2, STAT3, ELMO1, TPM3, PLAUR, VCL, ACTR2, MAPK14, RAC1, VNN1, AMFR, VNN2
GO:0033138~positive regulation of peptidyl-serine phosphorylation	18	0.023791	TBK1, SMYD3, AKAP9, STK4, FNIP1, RPTOR, FNIP2, EIF4G1, CDC42, ATP2B4, CD44, ARRB2, GSK3B, BCL2, RIPK2, ANGPT1, RAPGEF3, AXIN1
GO:0007264~small GTPase mediated signal transduction	49	0.0244427	RAB5C, RGL3, ARHGAP18, ITSN1, RAB1A, CDC42, ARL11, RHOA, RAPGEF4, RAPGEF3, RAPGEF2, DOCK10, RAPGEF1, RAB20, AGAP3, RHOG, RHOH, RAP2A, PLD1, RALBP1, CHP1, SH2D3C, ARHGAP31, RIN2, SIAH2, RAB10, NKIRAS2, RAB7A, RALGPS1, RAB3C, MRAS, RAB40C, RAB44, DOCK2, SOS1, RAC1, RHOBTB2, RAB2A, GDI2, VAV3, ABR, DOCK8, VAV2, DOCK5, RAB31, RAB36, RAB22A, RAB38, TNK2
GO:0007411~axon guidance	34	0.0249751	NRP1, GRB2, NEO1, TTC8, EPHB3, GLI2, DRGX, RANBP9, ANK3, SOS1, RAC1, B3GNT2, MATN2, KLF7, ZNF280D, EFNB3, CREB1, PTPRA, SMAD4, DPYSL5, DPYSL2, NRXN1, PTPRO, SLIT1, PRKCQ, ISPD, EFNA5, SPTA1, SIAH2, APBB2, EXT1, FEZ2, MYH10, SPTB
GO:0006611~protein export from nucleus	10	0.0251753	CRB1, XPO6, XPO4, GSK3B, CHP1, NUTF2, AHCYL1, SMURF1, CALR, HSPA9
GO:0010891~negative regulation of sequestering of triglyceride	4	0.025451	PPARA, PPARG, ABHD5, PNPLA2
GO:0043550~regulation of lipid kinase activity	4	0.025451	VAC14, NRBF2, RBL1, RB1
GO:0070257~positive regulation of mucus secretion	4	0.025451	P2RY2, ALOX12B, SYTL2, PRKCE
GO:0071800~podosome assembly	4	0.025451	SH3PXD2B, SH3PXD2A, BIN2, FARP2
GO:0006172~ADP biosynthetic process	4	0.025451	AK1, AK2, AK5, AK4
GO:0010815~bradykinin catabolic process	4	0.025451	ECE1, IDE, CTSH, XPNPEP1
GO:0006281~DNA repair	47	0.0257904	BACH1, MMS19, XRCC3, RAD51B, NBN, FZR1, XRCC2, ERCC6L2, BLM, USP3, UNG, SLF1, CEP164, INTS3, RRM2B, BOD1L1, EPC2, CHD1L, POLG2, ERCC3, INO80D, TRIP12, INO80C, MSH6, RECQL5, MSH3, PDS5A, GEN1, TAOK3, POLE, LIG3, SMG1, RAD52, EEPD1, RAD50, DOT1L, MNAT1, UHRF1, XPC, RFWD3, OTUB1, TDP1, UBR5, UBE2W, PARP4, UBE2T, ASTE1
GO:0007417~central nervous system development	27	0.0264206	ARSB, BTD, TIMP4, ZBTB16, TIMP2, PTEN, SRC, MBP, ACVR1B, CHD7, ATN1, RNF103, TPP1, DNER, VNN1, VNN2, VNN3, LYN, JARID2, AHI1, RCAN1, PARK2, CELSR1, STK4, STK3, S100B, ADGRA2
GO:0000122~negative regulation of transcription from RNA polymerase II promoter	126	0.026705	MEF2C, MED25, FOXO1, ANKRD1, AURKB, FOXO3, CUL3, KDM1A, CRY2, YEATS2, H2AFY, MAP2K5, BEND3, RREB1, RCOR1, RXRA, RBL1, ZHX2, HHEX, UHRF1, PRDM5, SMARCA2, CHCHD3, SOX6, CXXC5, CALR, WT1, ZC3H8, VDR, AHRR, TCERG1, ATN1, TCF4, TCF3, NR1H4, NR1H3, KLF5, DNMT3A, EHMT1, KLF12, KLF11, SMAD4, RYBP, SKI, WHSC1, FOXP1, FNIP1, FNIP2, CDKN1C, HDAC4, NOTCH1, IFI27, ETS2, ATF7, JAZF1, HIVEP1, RBPJ, HDAC9, ZFHX3…
GO:0008654~phospholipid biosynthetic process	12	0.0267655	CRLS1, PGS1, LPCAT1, SERAC1, ABHD5, MBOAT1, MBOAT2, PISD, AGPAT4, PCYT2, AGPAT3, CHPT1
GO:0000226~microtubule cytoskeleton organization	18	0.0271127	PRKCZ, DYNC1LI2, RNF19A, MARK3, TACC3, TACC1, MARK2, EML4, SON, ATXN7, MAPT, CLASP1, MAP7, MAP6, CDK5RAP2, DST, PHLDB2, DISC1
GO:0006470~protein dephosphorylation	28	0.0274166	PHLPP1, STYXL1, SSH1, CTDSPL, CAMK2G, SSH2, DUSP10, PPP3R1, PTEN, BCL2, PPP3CA, FBXW11, MTMR4, PPTC7, PPP4R3B, PPP2R1A, PTPRK, PTPN9, PTPRE, NCEH1, PTPRM, PTPRN2, TAB1, PTPRO, PTPN12, PPA2, PPM1H, PPP2R2A
GO:0030041~actin filament polymerization	9	0.0293366	COBL, AIF1, ANG, GSN, DIAPH1, PREX1, RAC1, MSRB1, ABL1
GO:0072661~protein targeting to plasma membrane	9	0.0293366	PACS2, PALM, ANK1, ANK2, ANK3, SMURF1, MYADM, EHD3, ANXA2
GO:0071380~cellular response to prostaglandin E stimulus	7	0.029617	TNFSF4, GNB1, PPARG, ACACA, GNG2, PRKAA1, PRKCE
GO:1901214~regulation of neuron death	7	0.029617	RILPL1, SARM1, TSC1, TBK1, CHP1, EGLN1, DHCR24
GO:0006469~negative regulation of protein kinase activity	23	0.029957	SOCS2, NF2, NF1, TAOK3, PRKAG2, TRIM27, SMYD3, CHP1, RB1, WWTR1, TRIB1, SH3BP5, PPM1F, SHB, YWHAG, PPM1E, GNAQ, UBASH3B, NCK1, PRKAR1A, PRKRIP1, MLLT1, DNAJC3
GO:0016485~protein processing	18	0.0307694	RHBDF2, F12, CPM, ADAM10, IDE, PPP2R5C, FURIN, NCSTN, AZU1, P2RX7, ECE1, PIK3C3, RHBDL3, CPD, FKRP, CTSG, SRGN, ASPRV1
GO:1990090~cellular response to nerve growth factor stimulus	10	0.0309625	APP, MAGI2, TRPV1, CREB1, ACAP2, CBL, FOXO3, KIDINS220, RAPGEF2, RAPGEF1
GO:0000186~activation of MAPKK activity	13	0.0315589	MAP3K7, MAP3K5, MAP3K4, ZAK, GNAI2, MAP3K2, MAP3K1, MAP3K8, KIDINS220, MAP3K14, MAP3K7CL, RAPGEF1, NGF
GO:0050885~neuromuscular process controlling balance	13	0.0315589	CAMTA1, NBN, ABR, BCR, GM2A, NRXN1, SHANK1, SHANK3, APP, SLC1A3, TPP1, ABL1, MYH10
GO:0003198~epithelial to mesenchymal transition involved in endocardial cushion formation	6	0.0320469	NOTCH1, HEYL, SMAD4, TMEM100, RBPJ, ENG
GO:0034122~negative regulation of toll-like receptor signaling pathway	6	0.0320469	IRAK3, SMPDL3B, ARRB2, PIK3AP1, IRF4, LGR4
GO:0003208~cardiac ventricle morphogenesis	5	0.0321329	NOTCH1, HIF1A, HEYL, GRHL2, ENG
GO:0032835~glomerulus development	5	0.0321329	BCL2, HEYL, WWTR1, PTPRO, WT1
GO:0032886~regulation of microtubule-based process	5	0.0321329	MACF1, DIAPH1, GSK3B, ERBB2, KLHL42
GO:0051127~positive regulation of actin nucleation	5	0.0321329	GSN, TRIM27, WIPF2, WIPF3, WIPF1
GO:0008286~insulin receptor signaling pathway	19	0.0331206	PRKCZ, GRB2, PTPRA, IDE, GPLD1, FOXO1, ATP6V1B2, ATP6V1C1, IGF1R, ATP6V1A, ATP6V1E1, SOS1, ATP6V1E2, ATP6V0A1, SHC1, ZNF106, PIK3R3, PIK3R1, PIK3R2
GO:0010976~positive regulation of neuron projection development	21	0.0334181	ARSB, TWF2, MAGI2, LYN, PPP2R5B, PRKCI, DPYSL3, ANKRD1, KIDINS220, FIG4, MARK2, FBXO38, KDM1A, PTK2B, NCK1, BCL11A, AVIL, NFE2L2, RAPGEF2, RAPGEF1, TMEM30A
GO:0006509~membrane protein ectodomain proteolysis	8	0.0340015	NCSTN, PRKCQ, P2RX7, HM13, ADAM10, BACE2, ADAM19, MYH9
GO:0010165~response to X-ray	8	0.0340015	ERCC8, XRCC4, CASP3, XRCC2, BLM, BRCA2, TP63, TP73
GO:0043401~steroid hormone mediated signaling pathway	15	0.0347359	PPARA, THRA, RXRA, PPARG, NR6A1, ESR1, RORC, ABHD2, RORA, NR2C2, VDR, NR1I2, NR5A2, NR1H4, NR1H3
GO:0030336~negative regulation of cell migration	22	0.0351691	PTPRJ, PTPRK, RAP2A, MAGI2, NF2, STK24, NF1, ABHD2, DPYSL3, MIIP, LDLRAD4, ZMYND8, PTEN, KANK1, VCL, NISCH, PKP2, BCL2, SRGAP3, ENG, SRGAP1, IGFBP5
GO:0090383~phagosome acidification	9	0.0364554	ATP6V1C1, ATP6V1A, RAB7A, ATP6V1E1, ATP6V1E2, ATP6V0A1, ATP6V1B2, RAB38, RAB20
GO:0046034~ATP metabolic process	10	0.0376131	ATP6V1A, SLC25A25, AK1, OLA1, AK2, NADK, AK5, ATP6V1B2, AK4, AMPD3
GO:0061024~membrane organization	10	0.0376131	LNPEP, YWHAZ, YWHAG, PRKCI, CHP1, RALA, TBC1D1, RAB10, MBP, DHCR24
GO:0032467~positive regulation of cytokinesis	11	0.0378963	KIF14, CSPP1, CUL3, CDC42, SVIL, PKP4, RHOA, AURKB, RACGAP1, PRKCE, ECT2
GO:0035904~aorta development	7	0.0390241	LTBP1, PLXND1, TAB1, LOXL1, SUFU, DNM2, MYH10
GO:0001556~oocyte maturation	7	0.0390241	ANG, RPS6KA2, PTK2B, RXFP2, FBXO5, BRCA2, FOXO3
GO:0007020~microtubule nucleation	7	0.0390241	RANBP9, NDE1, TUBGCP6, SLAIN2, AKAP9, CLASP1, TUBGCP2
GO:0071901~negative regulation of protein serine/threonine kinase activity	7	0.0390241	CDKN1C, YWHAG, PRKAG2, WNK1, H2AFY, ABL1, LRP5
GO:0007507~heart development	37	0.0415259	MEF2C, PPARA, AP1B1, KCNAB1, ERBB2, PPARG, AKAP13, PRKDC, FGF12, GLI2, PTEN, WT1, ECE1, TFDP2, SHC1, MAP2K5, IFT140, SH3PXD2B, MAP2K1, ALPK3, MICAL2, RBM20, FBN1, NF1, ADIPOR2, NOTCH1, CDKL1, GNAQ, JMJD6, RPS6KA2, KCNJ8, PKP2, ADAM19, ZFPM1, CACNA1C, HDAC9, POFUT1
GO:0042060~wound healing	19	0.0415863	OPRM1, PPARA, WNT5B, S100A8, CCM2L, ERBB2, NF1, CELSR1, SCRIB, ITGA9, SLC11A1, MAP3K5, CASP3, MACF1, FGFR1OP2, SERPINB2, TGFA, PDGFRB, ENG
GO:0032733~positive regulation of interleukin-10 production	8	0.0428385	TUSC2, CD83, NOD2, TNFSF4, IL20RB, CD34, CD46, FCER1G
GO:0000083~regulation of transcription involved in G1/S transition of mitotic cell cycle	8	0.0428385	BACH1, RRM2, KLF11, FBXO5, BRD4, RB1, GFI1, CCNA1
GO:0010629~negative regulation of gene expression	29	0.0435941	MEF2C, AIF1, TBK1, CCR1, NFKB1, MAX, ACVR1B, CDC42, PICALM, ITGB8, ZNF148, CD46, GBA, MAP2K1, CREB1, RBL1, ESR1, ADNP, NDFIP1, RB1, PARK2, RNASEH2B, MYADM, SFMBT2, CD34, CPNE1, KDM4A, ENG, PC
GO:0034976~response to endoplasmic reticulum stress	18	0.0439204	TMX1, NRBF2, ERP27, DNAJC10, PARK2, BCL2L11, MAP3K5, HSP90B1, TNFRSF10B, ATP2A2, TMEM33, CREB3L2, ERN1, ABL1, FAM129A, MBTPS1, PIK3R1, PIK3R2
GO:0001921~positive regulation of receptor recycling	6	0.0439412	EPS15, ECE1, INPP5F, ARAP1, SCRIB, ANXA2
GO:0001678~cellular glucose homeostasis	6	0.0439412	NUCKS1, HK2, FOXO1, HK1, PIK3R1, PIK3R2
GO:0006807~nitrogen compound metabolic process	6	0.0439412	BTD, UPB1, MYO1E, VNN1, VNN2, VNN3
GO:0047496~vesicle transport along microtubule	6	0.0439412	PRKCZ, NDE1, HTT, RASGRP1, WDR43, RAB1A
GO:0019395~fatty acid oxidation	6	0.0439412	ACSM1, MAPK14, PPARG, ADIPOR2, PRKAA1, POR
GO:0043101~purine-containing compound salvage	6	0.0439412	ADK, MTAP, DGUOK, GMPR, AMPD3, ADA
GO:0031623~receptor internalization	12	0.0440049	DNM3, RAB31, PICALM, TFRC, ARRB2, NEDD4, GRB2, SNX1, CXCR1, FCER1G, ITGB2, DNM2
GO:0030155~regulation of cell adhesion	12	0.0440049	KIF14, PTPRJ, PPP2R1A, LAMA3, ROCK2, CYTH1, PTK2B, IL18, PKP4, PML, ABL1, ENG
GO:0007596~blood coagulation	37	0.0445423	RAD51B, PRTN3, ENPP4, HPS4, PABPC4, GNA12, CBX5, KDM1A, CDC42, CD177, RAC1, FCER1G, SH2B3, PDGFD, ENTPD1, PAPSS2, ANO6, EHD3, AP3B1, MAFG, F10, NFE2, LYN, RCOR1, DOCK8, MAFK, PLAUR, P2RX7, F5, GNAQ, CD59, PRKAR1B, PRKAR1A, ZFPM2, ZFPM1, CPB2, PLAU
GO:0018146~keratan sulfate biosynthetic process	9	0.0446492	B4GALT1, ST3GAL1, ST3GAL3, B4GALT2, ST3GAL2, ST3GAL4, B3GNT2, B4GALT6, B4GALT5
GO:0034446~substrate adhesion-dependent cell spreading	11	0.0448624	KIF14, ITGB7, PEAK1, RAC1, RADIL, ANTXR1, ABL1, MERTK, EPHB3, SRC, RAB1A
GO:0030522~intracellular receptor signaling pathway	11	0.0448624	PPARA, NR1I2, THRA, NCOA2, RORC, RORA, NR5A2, STAT3, NR1H4, ARNT, NR1H3
GO:0051271~negative regulation of cellular component movement	4	0.0453659	SP100, ACTN4, TGFBR3, ACTN1
GO:0045842~positive regulation of mitotic metaphase/anaphase transition	4	0.0453659	CUL3, NSMCE2, ESPL1, RB1
GO:0032754~positive regulation of interleukin-5 production	4	0.0453659	IL1RL1, IL1RAP, PDE4D, NLRP3
GO:0010628~positive regulation of gene expression	50	0.0455698	MEF2C, LIMS1, ERBB2, VIM, MITF, RDX, SGMS1, CALR, AZU1, CDC42, RBM4B, VDR, SLC11A1, ANK2, GSN, ITGB8, ANK3, CD46, ALOX12B, PRKAA1, NFIL3, KDM5B, GBA, MAFG, NOS1AP, STAP1, MAP2K1, ROCK2, PIK3CD, CDK6, TLE1, PARK2, HMGA2, STAT3, HNRNPU, PPM1F, PLSCR1, P2RX7, FBLN1, NR1I2, HIF1A, ARRB2, CD34, RPS6KA2, MAPK14, KDM4A, NFE2L2, CTSH, ENG, NGF
GO:0050853~B cell receptor signaling pathway	14	0.0473766	MEF2C, VAV3, LYN, PIK3CD, NFAM1, RFTN1, PRKCB, CD38, KLHL6, BCL2, MNDA, NFATC2, ABL1, TEC
GO:0043114~regulation of vascular permeability	5	0.0474228	AZU1, HRH1, ABR, BCR, SRC
GO:0033089~positive regulation of T cell differentiation in thymus	5	0.0474228	EGR3, RASGRP1, VNN1, GLI2, ADA
GO:0006357~regulation of transcription from RNA polymerase II promoter	79	0.0479099	FAM200B, THRA, FOXK1, STAT5A, FOXK2, MITF, NFKB1, FOXO3, MED21, GABPB1, KDM1A, EPC2, ATP2B4, RAD21, MED26, TRAK1, CREG1, LRRFIP1, ZNF641, IKBKAP, GMEB2, RBL1, RB1, ZNF143, FOXJ3, TRERF1, NRIP1, PRKCB, BRWD1, MTF1, MED8, ZNF710, ZSCAN18, CUX1, SMARCA2, SRCAP, CLOCK, PTAFR, KIAA1958, ZNF76, HCFC2, TCF7L2, WT1, PLAGL1, CIR1, TFDP2, ARNTL2, RUNX2, TFDP1, CHD3, MAFG, RFX8, KLF7, BRD2, ZMYM2, ERG, TAF4…
GO:0043161~proteasome-mediated ubiquitin-dependent protein catabolic process	40	0.0483369	ANAPC16, RAD23B, MAEA, ABTB2, PPP2R5C, PML, TRIM13, RNF216, ZNRF1, UBE2R2, CUL3, PLAA, PSMF1, ERCC8, PSMB7, UBXN2A, TRIM9, BTBD3, KLHL42, FBXW11, CUL1, RNF145, AXIN1, KIF14, NSFL1C, PARK2, PSMB9, PSMA1, TRIM38, ARRB2, GSK3B, RNF24, UBE2W, ANAPC7, SIAH2, SMURF1, NFE2L2, CLOCK, BTBD11, RNF111
GO:0007254~JNK cascade	13	0.0493392	IRAK2, DUSP10, FGF12, TAB1, TRIB1, MAP3K7, SH2D3C, MAP3K5, NOD2, NOD1, RIPK2, ROR2, MAP3K11
GO:0036092~phosphatidylinositol-3-phosphate biosynthetic process	13	0.0493392	PIK3CG, GRB2, PIK3C2B, PIK3CD, SYNJ1, FGF23, FIG4, PIK3C3, SYNJ2, INPP4A, PIK3R3, PIK3R1, PIK3R2
GO:0048814~regulation of dendrite morphogenesis	7	0.0501291	RAP2A, SARM1, TNIK, NEDD4, SIPA1L1, SEMA4D, SDC2
GO:0051298~centrosome duplication	7	0.0501291	NDE1, TUBGCP6, ROCK2, CEP192, BRCA2, TUBGCP2, ARHGEF10
GO:0045862~positive regulation of proteolysis	7	0.0501291	TBC1D10A, CASP8, CYFIP2, FADD, ASPH, CAPN3, FBXW11
GO:0031290~retinal ganglion cell axon guidance	7	0.0501291	ALCAM, NRP1, PTPRM, EFNA5, RPL24, EPHB3, SLIT1
GO:0051289~protein homotetramerization	15	0.0513963	CRTC3, HM13, PFKL, PCBD1, TRPV1, RXRA, IDE, ACACA, TP63, DPYS, TK1, GPX3, CDA, ACOT13, APIP
GO:0035335~peptidyl-tyrosine dephosphorylation	22	0.0521819	PTPRJ, PTPRK, PTPN9, PTPRE, PTPRM, CDC14A, SSH1, SSH3, PTPRN2, PTPRA, SSH2, DUSP10, PTPRO, PTEN, PTPN12, DUPD1, EYA3, DUSP3, UBASH3B, PTP4A1, PTP4A2, MTMR4
GO:0030890~positive regulation of B cell proliferation	11	0.0526452	MEF2C, CD38, PELI1, VAV3, TFRC, TNFSF13B, SLC39A10, BCL2, NFATC2, TCF3, ADA
GO:0030010~establishment of cell polarity	8	0.053032	PRKCZ, RAB11FIP2, SDCCAG8, NEK3, UST, RICTOR, MARK3, MARK2
GO:0045648~positive regulation of erythrocyte differentiation	8	0.053032	ACVR1B, KDM1A, HIF1A, ETS1, MAPK14, INPP5D, FOXO3, ARNT
GO:0051149~positive regulation of muscle cell differentiation	8	0.053032	MEF2C, CDC42, SPAG9, BNIP2, MAPK14, CDH2, ABL1, TCF3
GO:0051924~regulation of calcium ion transport	8	0.053032	ANK2, GNAI2, CAMK2G, BCL2, STIM1, RCVRN, CACNA2D3, CACNA2D4
GO:0002092~positive regulation of receptor internalization	8	0.053032	MAGI2, ARRB2, HAMP, SCYL2, AHI1, PCSK9, ANGPT1, CD63
GO:0090090~negative regulation of canonical Wnt signaling pathway	33	0.0534119	HECW1, LZTS2, WNT5B, CTNND1, FOXO1, CDH2, FOXO3, ANKRD6, TCF7L2, LATS2, CUL3, PSMF1, PSMB7, LIMD1, RAPGEF1, AXIN1, PARK2, WWTR1, PTPRO, STK4, STK3, PSMB9, PSMA1, NOTCH1, INVS, SCYL2, PFDN5, KIAA0922, MAPK14, GSK3B, ROR2, SIAH2, LRP4
GO:0051973~positive regulation of telomerase activity	9	0.053964	PRKCQ, PARM1, MAP3K4, HMBOX1, TNKS, PKIB, AURKB, GRHL2, NEK7
GO:0048662~negative regulation of smooth muscle cell proliferation	9	0.053964	CTNNBIP1, AIF1, ANG, PPARG, COMT, TNFAIP3, VIPR2, TRIB1, IGFBP5
GO:0030593~neutrophil chemotaxis	16	0.0549132	PIK3CG, VAV3, S100A8, LGALS3, PREX1, PIK3CD, S100A9, ITGA1, PDE4D, ITGB2, S100A12, ITGA9, PDE4B, FCER1G, CSF3R, TREM1
GO:0006302~double-strand break repair	16	0.0549132	BACH1, XRCC4, NBN, APLF, LIG3, PRKDC, BRCA2, CHEK2, RAD52, RAD50, UIMC1, EYA3, RAD21, TDP1, ACTR5, BRE
GO:0046854~phosphatidylinositol phosphorylation	21	0.0555525	PIK3CG, GRB2, ERBB2, PIK3C2B, PIK3CD, TTC7B, PI4KA, PIP5K1B, SMG1, FGF23, TMEM150A, PI4K2A, PIK3C3, EFR3A, PDGFRB, PIK3R5, PIK3R6, PIP4K2A, PIK3R1, PIK3R2, EFR3B
GO:0016925~protein sumoylation	25	0.0562218	XRCC4, NUP98, IFIH1, BLM, ZNF451, MITF, PML, AURKB, SENP6, PHC3, RAD21, RAE1, MDC1, BCL11A, NUP50, NSMCE2, STAG1, PHC2, SP100, NUP85, HERC2, NUP155, RAD52, SENP1, XPC
GO:0016310~phosphorylation	22	0.0572199	PIK3CG, CHKA, LIMK2, SGMS2, TOLLIP, FGGY, PIK3CD, PI4KA, NADK, ITPKC, SGMS1, PMVK, TK2, STAT3, TK1, NT5C2, ETNK1, LIMD1, UCK2, TNK2, PAPSS1, PAPSS2
GO:0001933~negative regulation of protein phosphorylation	15	0.0579998	LYN, CTDSPL, DNAJC10, CHP1, PRKDC, PARK2, WWTR1, PTEN, MYADM, TRAF3IP1, FBLN1, ARRB2, STK39, ANGPT1, FAM129A
GO:0007213~G-protein coupled acetylcholine receptor signaling pathway	6	0.0581378	GNAI2, CHRM3, GNAQ, CHRM2, GNB1, PLCB1
GO:0045445~myoblast differentiation	6	0.0581378	HMGCR, KCNAB1, MAML1, ASB2, MBNL1, RB1
GO:0043149~stress fiber assembly	6	0.0581378	CUL3, PHACTR1, PTK2B, RHOA, ZYX, SRC
GO:0007095~mitotic G2 DNA damage checkpoint	6	0.0581378	NBN, BLM, SLF1, TAOK3, HMGA2, FOXN3
GO:2000060~positive regulation of protein ubiquitination involved in ubiquitin-dependent protein catabolic process	6	0.0581378	PTK2B, SMURF1, PTEN, FBXO22, DISC1, AXIN1
GO:0045055~regulated exocytosis	6	0.0581378	RAB11FIP2, RAB31, TMED10, DNAJC5, RAB11FIP1, TMEM79
GO:0048015~phosphatidylinositol-mediated signaling	23	0.058684	PIK3CG, ZP3, GRB2, ERBB2, PIK3C2B, PIK3CD, PI4KA, FGF23, RICTOR, PTEN, IGF1R, MOV10, TNRC6C, GAB2, PIK3C3, RHOA, INPP5F, PDGFRB, TNRC6B, PTAFR, PIK3R1, PIK3R2, NGF
GO:0016577~histone demethylation	3	0.0589328	ARID5B, KDM4B, KDM4A
GO:0044027~hypermethylation of CpG island	3	0.0589328	DNMT3A, GSK3B, SPI1
GO:0002679~respiratory burst involved in defense response	3	0.0589328	PIK3CG, PIK3CD, MPO
GO:0032487~regulation of Rap protein signal transduction	3	0.0589328	KIF14, RDX, TIMP2
GO:2000491~positive regulation of hepatic stellate cell activation	3	0.0589328	LEP, RPS6KA1, PDGFRB
GO:0000147~actin cortical patch assembly	3	0.0589328	WIPF2, WIPF3, WIPF1
GO:0045626~negative regulation of T-helper 1 cell differentiation	3	0.0589328	TNFSF4, IL4R, JAK3
GO:0050803~regulation of synapse structure or activity	3	0.0589328	APP, PPT1, SYNGAP1
GO:0035583~sequestering of TGFbeta in extracellular matrix	3	0.0589328	LTBP1, FBN1, FBN2
GO:0007176~regulation of epidermal growth factor-activated receptor activity	3	0.0589328	NCK2, APP, SHC1
GO:0051666~actin cortical patch localization	3	0.0589328	WIPF2, WIPF3, WIPF1
GO:1901315~negative regulation of histone H2A K63-linked ubiquitination	3	0.0589328	OTUB1, UBR5, TRIP12
GO:0018242~protein O-linked glycosylation via serine	3	0.0589328	GALNT3, GALNT2, GALNT1
GO:0032252~secretory granule localization	3	0.0589328	PIK3CG, MYO5A, RASGRP1
GO:0003157~endocardium development	3	0.0589328	NOTCH1, STK4, STK3
GO:0009595~detection of biotic stimulus	3	0.0589328	NOD2, NOD1, NLRP3
GO:0042493~response to drug	56	0.0610794	PPARG, GNA12, UQCRFS1, PTEN, CASP3, SLC1A2, SLC1A3, TGFA, SRD5A2, HADH, CHUK, MAP2K6, PTPRM, LYN, NDUFA10, POR, CD38, NPC1, XPC, SORD, TIMP4, COMT, TIMP2, CALR, SRC, ADA, ARG1, ACSL1, PTK2B, BCL2, NFATC2, DNMT3A, LPL, SLC8A1, VAV3, CREB1, GGH, ATP1A1, DPYSL2, AK4, TP73, STAT3, HDAC4, P2RX7, USP47, FABP3, ADRA1A, ABCC4, ABCC1, PARP4, ABL1, FPGS, CPB2, MGST1, NNMT, ABCC6
GO:0042733~embryonic digit morphogenesis	14	0.0611753	ZAK, GNA12, SMAD4, ZBTB16, GLI2, GRHL2, TRAF3IP1, ECE1, GNAQ, CHST11, ROR2, LRP4, BMPR1A, LRP5
GO:0030218~erythrocyte differentiation	11	0.0612718	KMT2E, CASP3, THRA, EPAS1, LYN, HIPK2, SPI1, ZFPM1, ACIN1, HSPA9, ADD1
GO:0051262~protein tetramerization	11	0.0612718	TRPM3, IGF1R, HMGCR, SBF2, CPSF6, TP63, PEX5, TGM3, HMGCL, TP73, TRPM1
GO:0097503~sialylation	7	0.0629781	ST3GAL1, ST6GALNAC3, ST6GAL1, ST3GAL3, ST3GAL2, ST3GAL4, ST8SIA4
GO:0072583~clathrin-mediated endocytosis	7	0.0629781	AP2A2, PICALM, AP2A1, INPP5F, CANX, FCHO1, HIP1
GO:0032753~positive regulation of interleukin-4 production	7	0.0629781	PRKCQ, PRKCZ, TNFSF4, IL20RB, ZP3, PRG2, NLRP3
GO:0008361~regulation of cell size	7	0.0629781	VAV3, CREB1, RAC1, RDX, VAV2, RAP1GAP2, RPTOR
GO:0000731~DNA synthesis involved in DNA repair	10	0.0631704	POLD3, RAD51B, NBN, XRCC3, XRCC2, BLM, POLE, BRCA2, RMI2, RAD50
GO:0006865~amino acid transport	10	0.0631704	SLC36A1, SLC17A5, SLC16A10, SLC7A8, SLC38A1, SLC7A5, SLC43A1, SLC43A2, SLC7A6, SLC7A7
GO:0050821~protein stabilization	28	0.0636011	ATP1B3, HPS4, PML, NAA16, CHEK2, CALR, PTEN, STX12, ANK2, MORC3, AAK1, PER3, PIK3R1, USP13, HIP1, NLK, CREB1, CHP1, ZSWIM7, PARK2, STK4, STK3, COG3, PPIB, GNAQ, TSC1, RASSF2, SEL1L
GO:0009966~regulation of signal transduction	9	0.0644327	NLRC4, YWHAG, SOCS2, SPRED2, MGLL, CDH2, FURIN, AFAP1, GLRX2
GO:0098656~anion transmembrane transport	9	0.0644327	LRRC8A, LRRC8B, LRRC8C, ABCC11, ABCC4, ABCC1, ABCC2, SLC4A4, ABCC6
GO:0046513~ceramide biosynthetic process	8	0.0646197	P2RX7, SPTLC2, SGMS2, CERS6, ALOX12B, CERS3, SGMS1, GBA
GO:0009311~oligosaccharide metabolic process	8	0.0646197	ST3GAL1, ST6GALNAC3, ST6GAL1, ST3GAL3, ST3GAL2, ST3GAL4, ST8SIA4, MOGS
GO:0015949~nucleobase-containing small molecule interconversion	8	0.0646197	NME4, AK1, RRM2, AK2, AK5, TXNRD1, RRM2B, AK4
GO:0001578~microtubule bundle formation	8	0.0646197	TPPP3, PSRC1, CLIP1, CHP1, CLASP1, CDK5RAP2, NCKAP5L, KIF20A
GO:0006888~ER to Golgi vesicle-mediated transport	32	0.0654659	DYNC1LI2, SEC31A, VAPA, ATL3, RAB1A, CUL3, ANK1, ANK2, ANK3, CREB3L2, SEC22A, TGFA, TMED10, DYNC1H1, SEC24D, RAB2A, STX5, F10, ERGIC1, VTI1A, COG3, COG5, F5, TRAPPC8, CD59, CNIH4, MCFD2, SPTA1, AREG, SEC23B, SPTB, COG2
GO:0070166~enamel mineralization	5	0.066044	PPARA, CNNM4, FAM20A, STIM1, FOXO1
GO:0048016~inositol phosphate-mediated signaling	5	0.066044	HRH1, ITPR3, INPP5A, ITPR1, ITPR2
GO:0002064~epithelial cell development	5	0.066044	B4GALT1, SHROOM3, SLC9A4, ESR1, TP63
GO:0035879~plasma membrane lactate transport	5	0.066044	SLC16A5, SLC16A4, SLC16A7, SLC16A8, EMB
GO:0046135~pyrimidine nucleoside catabolic process	5	0.066044	NT5C3A, UPB1, UPP2, DPYS, DPYD
GO:0033674~positive regulation of kinase activity	5	0.066044	ZNF622, NBN, CD44, DSTYK, RAD50
GO:0097202~activation of cysteine-type endopeptidase activity	5	0.066044	TBC1D10A, CASP8, CYFIP2, FADD, ASPH
GO:0000209~protein polyubiquitination	36	0.0661316	RNF217, ZNRF1, LNPEP, CUL3, PSMF1, ERCC8, PSMB7, MGRN1, BCL2, HECTD2, TNKS, KLHL42, LONRF1, FBXO22, FBXW11, UNKL, CUL1, TRIP12, RNF145, RNF144A, RNF144B, RNF19A, HERC5, SKP2, MARCH8, PARK2, PSMB9, MARCH1, PSMA1, UBR5, RNF24, SIAH2, SMURF1, AMFR, ASB2, RNF111
GO:0043066~negative regulation of apoptotic process	80	0.0661523	AIF1, NAA16, TP63, PRDX5, FOXO1, NFKB1, GLI2, PTEN, IL31RA, CASP3, CD44, CHST11, TGFA, ANGPT1, ITCH, DNAJC3, DHCR24, KIF14, EGR3, SOCS2, RXFP2, PRKCI, HMGA2, PLAUR, MAP4K4, CD38, BNIP2, CCND2, HIPK3, TNFAIP8, SERPINB2, RIPK2, GHRL, PDGFRB, SIAH2, SEMA4D, MYO18A, CTSH, CLEC5A, NGF, PRKCZ, YWHAZ, UNG, PRKDC, PPT1, SRC, WT1, AZU1, IGF1R, PTK2B, BCL2, SERPINB10, DNAJA1, PRKAA1, NR1H4, PIK3R1, HSPA9, …
GO:0070588~calcium ion transmembrane transport	25	0.0662306	OPRM1, PANX1, TRPV1, CACNB4, PKD1L1, TMEM37, ATP2B4, SLC24A4, SLC25A25, ASPH, ANO6, TRPM3, SLC8A1, ZP3, CACNA1I, TMC1, CACNA2D3, TRPM2, CACNA2D4, TRPM1, ATP2A2, ATP2C1, ATP2A3, CACNA1C, CACNA1D
GO:0048666~neuron development	12	0.0676301	TENM4, MEF2C, DGKG, SECISBP2, WNK1, DPYSL3, SKI, PPT1, GLI2, FIG4, PBX3, VSX1
GO:0008203~cholesterol metabolic process	16	0.0685676	SOAT1, OSBPL5, CUBN, TNFSF4, RXRA, SORL1, ERLIN1, LEP, APP, NPC1, INSIG2, PCSK9, CETP, LIPC, MBTPS1, LRP5
GO:0070301~cellular response to hydrogen peroxide	14	0.0689869	ARG1, MAP3K5, ETS1, EZH2, FOXO1, PRKAA1, PDGFD, NFE2L2, ABL1, TNFAIP3, ECT2, KDM6B, TRPM2, NET1
GO:0032922~circadian regulation of gene expression	14	0.0689869	PPARA, RAI1, PML, RORC, RORA, LGR4, HNRNPU, NRIP1, RBM4B, NCOA2, CRY2, PER3, ZFHX3, CLOCK
GO:0032091~negative regulation of protein binding	14	0.0689869	PPARA, TMC8, CCM2L, SORL1, ADNP, AURKB, LRPAP1, CTNNBIP1, KDM1A, IFIT1, GSK3B, PEX14, SLPI, ZFPM1
GO:0000278~mitotic cell cycle	11	0.0707623	CUL3, DNMT3A, CDH13, XRCC2, USP3, STK24, PRDM5, TFDP2, MYB, PPP2R2A, TFDP1
GO:0007270~neuron-neuron synaptic transmission	4	0.070832	KIF1B, TMOD2, ARID1B, PTEN
GO:0036089~cleavage furrow formation	4	0.070832	RHOA, SPIRE1, AURKB, SPIRE2
GO:0003209~cardiac atrium morphogenesis	4	0.070832	NOTCH1, CCM2L, SOS1, ENG
GO:0048066~developmental pigmentation	4	0.070832	DCT, GNAQ, ZEB2, BCL2L11
GO:0010882~regulation of cardiac muscle contraction by calcium ion signaling	4	0.070832	HDAC4, SLC8A1, ANK2, ATP2A2
GO:0036010~protein localization to endosome	4	0.070832	PACSIN2, TOLLIP, ACAP2, TMEM30A
GO:0060992~response to fungicide	4	0.070832	KDM1A, EHMT1, KDM5B, KDM6B
GO:0042297~vocal learning	4	0.070832	NRXN2, HTT, NRXN1, SHANK3
GO:0045722~positive regulation of gluconeogenesis	4	0.070832	PPP4R3B, PPARA, DGAT2, FOXO1
GO:0038066~p38MAPK cascade	4	0.070832	MAP3K5, MAPK14, MAPKAPK2, NR2C2
GO:0072659~protein localization to plasma membrane	15	0.0728752	MYO5A, FYB, PRKCZ, RAP2A, TNIK, ATP1B3, EPB41L3, ANK2, ANK3, RAC1, FCER1G, SYTL2, MAP7, RAPGEF2, RAB10
GO:0006417~regulation of translation	13	0.0729574	RBM4B, APP, EIF4E3, EIF4E, TSC1, S100A9, MKNK1, PIWIL3, PIWIL4, CASC3, FOXO3, MIF4GD, DNAJC1
GO:0015031~protein transport	70	0.0734376	SEC31A, CHMP3, RAB5C, PLEKHM1, VPS54, VPS37B, VPS53, VPS37C, ATG7, AAGAB, VPS13B, RAB20, MVB12B, KDELR2, NBAS, ACTN4, SPIRE1, SPIRE2, MYH9, ECT2, ANKRD27, ARRB2, LYST, TOM1, COMMD1, ERC1, RAB11FIP1, SNX10, UBAP1, VPS29, FRAS1, RAB7A, RAB3C, EXOC7, CCDC93, SNX14, PPT1, TTC8, ASTN2, ARFGEF2, CHMP2B, SEC22A, EXOC4, EXOC3, TNKS, SEC61A1, PIK3R2, RAB2A, RHBDF2, GDI2, CUBN, RRBP1, RUFY1, DENND1A, AP4S1…
GO:0007611~learning or memory	10	0.073656	MEF2C, CASP3, THRA, S100B, GM2A, KCNAB1, PRKAR1B, TMOD2, AMFR, PTEN
GO:0035264~multicellular organism growth	18	0.0739899	GPD2, XRCC2, ARID5B, PDE4D, TTC8, WWTR1, GRHL2, CDKN1C, CDC42, HHEX, UNC79, SLC1A2, SLC25A25, HOXA5, SOS1, ANKRD11, APBA1, ADD1
GO:1904355~positive regulation of telomere capping	6	0.0746421	PRKCQ, MAP3K4, TNKS, PKIB, AURKB, NEK7
GO:1902187~negative regulation of viral release from host cell	6	0.0746421	TRIM35, CHMP3, PML, TRIM27, TRIM13, TRIM26
GO:0061028~establishment of endothelial barrier	6	0.0746421	RDX, PDE4D, RAPGEF3, RAPGEF2, RAPGEF1, MYADM
GO:0008206~bile acid metabolic process	6	0.0746421	LEP, NPC1, AMACR, ATP8B1, NR5A2, NR1H4
GO:0006978~DNA damage response, signal transduction by p53 class mediator resulting in transcription of p21 class mediator	6	0.0746421	SP100, HIPK2, BRCA2, TP63, CHEK2, TP73
GO:0086002~cardiac muscle cell action potential involved in contraction	6	0.0746421	PKP2, KCNE1, ATP1A1, FGF12, CACNA1C, CACNA1D
GO:0048011~neurotrophin TRK receptor signaling pathway	6	0.0746421	CASP3, SOS1, SORT1, SRC, NGF, SORCS3
GO:0003222~ventricular trabecula myocardium morphogenesis	6	0.0746421	NOTCH1, CHD7, CCM2L, RBPJ, ENG, BMPR1A
GO:0007628~adult walking behavior	9	0.0760745	NPC1, CHD7, EFNB3, ARRB2, MAPT, HIPK2, KCNJ10, ABHD12, OXR1
GO:0030100~regulation of endocytosis	9	0.0760745	STON2, CDH13, PICALM, PACSIN2, RAB5C, ZFYVE16, RUFY1, ABL1, HIP1
GO:0042147~retrograde transport, endosome to Golgi	16	0.0761729	VPS29, STX5, RAB7A, TBC1D10B, TBC1D10A, VPS54, SNX2, TRIM27, SNX1, VPS53, VTI1A, SPAG9, EVI5, ERC1, ANKFY1, CLTCL1
GO:0001938~positive regulation of endothelial cell proliferation	16	0.0761729	PRKCA, EGR3, NRP1, EGFL7, STAT5A, NF1, RICTOR, RPTOR, ARNT, SEMA5A, ARG1, CDH13, PDCL3, HIF1A, LRG1, ANG
GO:0007219~Notch signaling pathway	24	0.0765698	KAT2B, ADAM10, GMDS, MAML1, MAML2, TP63, CDK6, TIMP4, AGXT, ANXA4, NCSTN, MIB1, HHEX, NOTCH1, APP, DNER, HEYL, MAML3, TMEM100, ITCH, RBPJ, POFUT1, NR1H4, SEL1L
GO:0008630~intrinsic apoptotic signaling pathway in response to DNA damage	12	0.0770275	MSH6, TNFRSF1B, PCBP4, BCL2, PML, PRKDC, CHEK2, ABL1, PIK3R1, BCL2L11, TP73, FNIP2
GO:0070936~protein K48-linked ubiquitination	12	0.0770275	TRIM38, PELI1, UBE3A, HACE1, RNF216, AMFR, PARK2, ITCH, ZNRF1, TNFAIP3, UBE2T, UBE2R2
GO:0045600~positive regulation of fat cell differentiation	12	0.0770275	KLF5, ASXL2, SH3PXD2B, WDFY2, WNT5B, CREB1, PPARG, SULT1E1, ZBTB16, STK4, STK3, LRP5
GO:0060041~retina development in camera-type eye	14	0.0774236	TTLL5, SKI, RPL24, MAX, CHD7, LPCAT1, LAMC3, GNB1, JMJD6, PFDN5, MERTK, XRN2, IFT140, MYH10
GO:0030534~adult behavior	8	0.0776187	MAFG, SLC1A2, NRXN2, NRXN1, SHANK1, PTEN, SHANK2, SHANK3
GO:0045930~negative regulation of mitotic cell cycle	8	0.0776187	TRIM35, BTG4, PML, DGKZ, ANGEL2, TIMP2, ABL1, SCRIB
GO:0000732~strand displacement	8	0.0776187	RAD51B, NBN, XRCC3, XRCC2, BLM, BRCA2, RMI2, RAD50
GO:0007049~cell cycle	41	0.0781849	ANAPC16, TUSC2, ZMYND11, E2F3, PARD3, GNAI3, CHMP3, MAEA, GNAI2, STK10, TP63, AURKB, WTAP, SRC, EVI5, MAP3K8, PARD3B, POC5, DIXDC1, LIN52, CCPG1, TP53BP2, RBL1, LIG3, HACE1, BANP, MCM2, PRKCE, TET2, AVPI1, TACC1, MNAT1, PFDN1, UHRF1, RPS6KA1, CCND2, PTP4A1, RASSF2, ANXA11, CDK2AP1, SIAH2
GO:0006914~autophagy	27	0.0786694	ARSB, NRBF2, CHMP3, S100A8, TOLLIP, PLEKHM1, S100A9, ATG13, VPS37B, FOXO1, VPS37C, WIPI1, RAB1A, VTI1A, CHMP2B, CLEC16A, NPC1, ATG5, ATG7, PIK3C3, CTSD, USP10, DAP, VMP1, ABL1, DRAM1, USP13
GO:0090002~establishment of protein localization to plasma membrane	11	0.0811297	TTC7A, ROCK2, PKP2, TTC7B, EFR3A, TSPAN14, RDX, TTC8, CDH2, TMEM150A, EFR3B
GO:0060348~bone development	11	0.0811297	SH3PXD2B, PPIB, MCPH1, ANKRD11, DYM, BBX, AKAP13, WHSC1, SRD5A2, ENG, PAPSS2
GO:0042632~cholesterol homeostasis	15	0.081169	SOAT1, LPL, IL18, ACSM1, NPC1, MALL, NUS1, DGAT2, FABP3, PCSK9, CETP, LIPC, NR5A2, LRP5, NR1H3
GO:0006886~intracellular protein transport	44	0.0811961	VPS29, STX8, XPO6, AP1B1, AP1G1, TBC1D9, AP3S2, SNX2, DSCR3, SNX1, TBC1D16, KIF13A, TBC1D15, STX12, EVI5, TBC1D14, TMED10, SCG5, TBC1D1, TNPO1, SEC24D, APBA1, AP3B1, TBC1D2, KDELR2, STX5, TBC1D10B, ZP3, SNX27, TBC1D10A, IPO13, IPO11, HERC2, RPH3A, TBC1D22A, COG3, AP2A2, MYRIP, AP2A1, TOM1, SYTL2, TGFBRAP1, CLTCL1, SEC23B
GO:0048813~dendrite morphogenesis	10	0.0851502	KLF7, PICALM, BTBD3, RAC1, PREX2, MAP6, KIDINS220, RERE, LRP4, SDC2
GO:0030097~hemopoiesis	14	0.0864936	SGPL1, TTC7A, FLT3, BRCA2, ZBTB16, PICALM, ASH2L, CD34, SH2B3, ANGPT1, SPTA1, GFI1, RUNX1, RUNX2
GO:0007191~adenylate cyclase-activating dopamine receptor signaling pathway	5	0.087872	OPRM1, GNAL, GPR21, GNB1, GNG2
GO:0043097~pyrimidine nucleoside salvage	5	0.087872	UPP2, CDA, UCK2, TK2, TK1
GO:0045779~negative regulation of bone resorption	5	0.087872	CD38, P2RX7, UBASH3B, INPP5D, TNFAIP3
GO:0071498~cellular response to fluid shear stress	5	0.087872	MEF2C, MTSS1, PTK2B, NFE2L2, SRC
GO:0031663~lipopolysaccharide-mediated signaling pathway	9	0.0888949	IRAK2, LYN, IL18, MAPK14, HCK, RIPK2, NOS3, PRKCE, PTAFR
GO:0050731~positive regulation of peptidyl-tyrosine phosphorylation	18	0.0891275	NRP1, ENPP2, ADNP, RICTOR, SRC, CD44, ARRB2, ITGA5, PTK2B, RIPK2, EFNA5, ANGPT1, TNK2, SEMA4D, TREM2, ABL1, LRP4, TEC
GO:0031069~hair follicle morphogenesis	8	0.0920258	CDC42, NOTCH1, KRT17, BCL2, TP63, TGM3, TMEM79, IGFBP5
GO:0010800~positive regulation of peptidyl-threonine phosphorylation	8	0.0920258	AZU1, S1PR2, GSK3B, PRKAG2, CHI3L1, RIPK2, RPTOR, AXIN1
GO:0031032~actomyosin structure organization	8	0.0920258	EPB41L2, EPB41L3, PHACTR1, EPB41, MYH9, MYO18A, CDC42BPB, MYH10
GO:1901216~positive regulation of neuron death	6	0.0934025	MAP3K5, PICALM, TP53BP2, GSK3B, ZNF746, ABL1
GO:0002407~dendritic cell chemotaxis	6	0.0934025	PIK3CG, CXCR4, CCR1, CXCR1, ANO6, TRPM2
GO:0030033~microvillus assembly	6	0.0934025	KLF5, MAP4K4, RAP2A, TNIK, RDX, RAPGEF2
GO:2000114~regulation of establishment of cell polarity	6	0.0934025	ROCK2, PTK2B, RICTOR, BCAS3, KANK1, RUFY3
GO:1902041~regulation of extrinsic apoptotic signaling pathway via death domain receptors	6	0.0934025	TNFRSF10B, SP100, TMC8, LGALS3, CASP8, FADD
GO:0002076~osteoblast development	6	0.0934025	HDAC4, LIMD1, GLI2, RUNX2, CLEC5A, LRP5
GO:0046847~filopodium assembly	6	0.0934025	S1PR2, CDC42, DNM3, FGD5, SPATA13, FGD4
GO:0006893~Golgi to plasma membrane transport	6	0.0934025	OSBPL5, CCDC93, COMMD1, RAB10, ARFGEF2, DNM2
GO:0010906~regulation of glucose metabolic process	7	0.0939275	NCOA2, PASK, RORC, RORA, PARK2, SIK3, IGFBP5
GO:1900087~positive regulation of G1/S transition of mitotic cell cycle	7	0.0939275	EIF4G1, PLRG1, CCND2, AIF1, RDX, PLCB1, RPTOR
GO:0060045~positive regulation of cardiac muscle cell proliferation	7	0.0939275	MEF2C, NOTCH1, MAPK14, TGFBR3, ZFPM2, RBPJ, BMPR1A
GO:0034394~protein localization to cell surface	7	0.0939275	PIGK, PTPRK, ANK2, ANGPT1, MESDC2, SMURF1, VCL
GO:0032869~cellular response to insulin stimulus	17	0.095401	MYO5A, KAT2B, PPARG, GPLD1, PRKCI, PRKDC, FOXO1, SRC, RAB31, YWHAG, SP1, SLC25A33, PCSK9, RAB10, HDAC9, PIK3R1, PIK3R2
GO:0001666~response to hypoxia	33	0.0961027	PPARA, PML, EGLN1, CBFA2T3, ADA, ARNT, CASP3, PLOD1, CXCR4, ANG, PTK2B, PRKAA1, LIMD1, ERCC3, TM9SF4, ANGPT2, EPAS1, ACTN4, CREB1, NF1, SMAD4, ITPR1, PRKCB, ITPR2, AGTRAP, LEP, CD38, HSP90B1, HIF1A, ETS1, TGFBR3, ENG, PLAU
GO:0045732~positive regulation of protein catabolic process	14	0.0962013	STX5, RAB7A, FZR1, SORL1, NDFIP1, SNX1, FOXO1, PARK2, LPCAT1, NEDD4, ATG7, GSK3B, TNFAIP3, AXIN1
GO:0048661~positive regulation of smooth muscle cell proliferation	14	0.0962013	HMGCR, AIF1, IL18, ELANE, SKP2, FOXP1, CDH13, HDAC4, MNAT1, RETN, PDGFRB, ABCC4, PDGFD, PTAFR
GO:0010811~positive regulation of cell-substrate adhesion	10	0.0976533	PPM1F, LIMS1, ITGA5, HSD17B12, RAC1, CCDC80, NID1, ECM2, PRKCE, VIT
GO:0006139~nucleobase-containing compound metabolic process	12	0.0981665	SLC23A1, SLC23A2, AK1, AK2, MTAP, AK5, DPYSL2, AK4, PRPSAP1, FPGS, TK2, TK1
GO:0035914~skeletal muscle cell differentiation	12	0.0981665	KLF5, PLAGL1, MEF2C, COPS2, NOTCH1, HEYL, HIVEP3, FOXN2, ASB2, ANKRD1, RB1, ZNF689
GO:0008285~negative regulation of cell proliferation	69	0.0982719	OPRM1, DLEC1, LZTS2, IGFBP7, E2F7, PPP2R5C, GPLD1, CBFA2T3, PTEN, CUL2, NOS3, RAPGEF2, CUL1, DHCR24, PTPRJ, PTPRK, CTBP1, MAGI2, LYN, RXFP2, CDK6, RB1, STK4, STK3, TNFRSF9, NCK2, SIRPG, BTG4, DIS3L2, ROR2, PMP22, SMARCA2, PML, TNFRSF8, ZBTB16, TIMP2, WT1, VDR, PTK2B, NDRG1, QSOX1, PINX1, B4GALT1, TP53I11, KAT2B, NACC2, MAP2K1, NF2, JARID2, KLF11, ITGA1, SMAD4, S100A11, SKI, AMBRA1, TRIM24, GJB6, …

## Sheet: C13
Term	Count	PValue	Genes
GO:0030036~actin cytoskeleton organization	23	3.79633e-05	DLC1, ABR, BCR, PDLIM7, SSH1, SPECC1, SSH2, SPIRE1, SLC9A3R1, ARHGAP26, ELMO1, CORO1C, NPHP4, NISCH, RAC2, INPP5K, PACSIN2, PDE4DIP, FGD5, ABL1, DNAJB6, FGD4, ADD1
GO:0006468~protein phosphorylation	51	0.000264978	MOK, CDK17, FASTKD2, ZAK, PRKAG2, FER, PIK3C3, IP6K3, SIK3, SYK, IRAK2, TRPM6, BCR, BRAF, LIMK2, CCNH, ROCK2, PRKCH, CDK6, PRKCE, MARK4, MAPK1, MAST2, HIPK3, HIPK2, LRRK1, CTSG, NEK6, NEK7, CAMK1D, PRKCZ, AKAP13, TRIB3, STK40, SNRK, LMTK2, STK38L, PIK3R1, TEC, CREB1, MAML1, NLK, TAOK3, TRIO, TP53RK, GLYCTK, MNAT1, CSNK1D, PRKAR1B, DYRK1A, GRK4
GO:0098609~cell-cell adhesion	34	0.000468725	CAST, YWHAZ, HDLBP, SHTN1, SNX5, PDLIM5, ASAP1, LARP1, PACSIN2, SND1, ARHGAP1, LRRC59, NDRG1, EHD1, GOLGA3, AHNAK, CEACAM1, TES, ENO1, S100P, BAIAP2L1, BAIAP2, OLA1, ARFIP1, EPHA2, NOTCH3, GAPVD1, CSNK1D, LASP1, TACSTD2, HIST1H3A, PUF60, ADD1, SH3GL1
GO:0000086~G2/M transition of mitotic cell cycle	21	0.000638076	CEP131, CCNH, BTRC, PCNT, SKP2, ALMS1, CNTRL, SFI1, PCM1, MARK4, DCTN1, DCTN2, MNAT1, NDE1, CSNK1D, CCNY, PPP1R12A, TUBA4A, DYNC1H1, CUL1, MELK
GO:0045892~negative regulation of transcription, DNA-templated	53	0.000675531	XRCC5, LIMS1, SBNO2, ZNF552, FOXK1, BTRC, PML, TRIB3, GON4L, ZBTB16, CBFA2T2, TCF7L2, LGR4, ZBTB38, EPC1, ZGPAT, CHD8, NIPBL, CRY2, INPP5K, WWP2, MDFIC, GATAD2A, POU2F1, ATP8B1, PEX14, GFI1, RUNX1, MYB, KDM5B, ENO1, IKZF4, EHMT1, CTBP2, ZNF280D, RCOR1, ZHX2, BASP1, MECOM, FOXN3, FOXP1, HDAC5, HDAC4, NR1I2, ZBED6, NAB1, RFX3, ID3, KAT6B, COMMD7, HDAC9, SMARCA2, DNAJB6
GO:0006897~endocytosis	21	0.000769452	STON2, MYO1E, RUFY1, BCL2L1, STAB2, ITSN2, STON1-GTF2A1L, SH3BP4, FNBP1, GAPVD1, CSNK1D, DGKD, RBSN, RABGEF1, WIPF1, EHD1, LRP2, ANKFY1, SH3GL1, SGIP1, RIN3
GO:0051056~regulation of small GTPase mediated signal transduction	20	0.00123093	DLC1, GDI2, ABR, BCR, VAV3, RAP1GAP, RALGAPB, TRIO, AKAP13, ARHGAP15, ARHGAP24, ARHGAP26, STARD13, ARHGAP22, RAC2, ARHGAP1, RHOT1, CHN2, RHOH, FGD4
GO:0040029~regulation of gene expression, epigenetic	6	0.00148282	HDAC5, HDAC4, H2AFY, MTA1, HDAC9, ZNF335
GO:0008286~insulin receptor signaling pathway	14	0.00162888	PRKCZ, GRB2, BAIAP2L1, BAIAP2, GPLD1, AP3S1, ATP6V1B2, STXBP4, ATP6V0B, PHIP, IGF1R, ATP6V1C2, GRB10, PIK3R1
GO:0090630~activation of GTPase activity	14	0.00183476	CORO1C, TBC1D2B, NDEL1, SGSM2, EVI5, TBC1D14, RALGAPB, TBC1D5, BCAS3, TBC1D22B, SCRIB, ARHGEF10, EPHA2, TBC1D2
GO:0035556~intracellular signal transduction	43	0.00212664	GPR182, ADCY3, PRKCZ, ZAK, PRKAG2, RP1L1, AKAP13, FER, PLCL1, PRKAR2A, NOD1, SNRK, PPP1R1B, DGKD, PLCD1, CAB39, RAPGEF3, ADCY10, STK38L, SYK, TEC, BCR, ABR, NLK, HCLS1, PRKCH, NFAM1, PRKCE, SH3BP5, TNS3, MAST4, PDZD8, MAST2, ADCY9, LAX1, RPS6KA2, ITGB1BP1, CHN2, KSR1, ASB7, MELK, LCP2, IGFBP5
GO:0035023~regulation of Rho protein signal transduction	14	0.00231115	DLC1, BCR, VAV3, ABR, ARHGEF26, TRIO, AKAP13, ITSN2, FARP1, ARHGEF10, MCF2L2, FGD5, SPATA13, FGD4
GO:0071222~cellular response to lipopolysaccharide	17	0.00293158	MEF2C, CSF3, SBNO2, CEBPE, LITAF, NFKB1, PDE4D, SGMS1, HDAC5, LCN2, ARG1, PRPF8, PDE4B, ZC3H12A, GFI1, ABL1, TNFAIP3
GO:0018105~peptidyl-serine phosphorylation	18	0.00339102	PRKCZ, PRKCH, PRKDC, PRKCE, MAST4, MAPK1, MAST2, CSNK1D, RPS6KA2, HIPK3, HIPK2, DYRK1A, LMTK2, TNKS, CAB39, STK38L, NEK6, SYK
GO:0030168~platelet activation	17	0.003504	YWHAZ, VAV3, ACTN1, PRKCH, PRKCE, ITPR2, PTPN11, MAPK1, GP6, RAC2, ARRB2, DGKD, ARRB1, PIK3R5, PIK3R1, SYK, LCP2
GO:0043547~positive regulation of GTPase activity	55	0.00368154	DLC1, RGL4, ITSN2, ARHGAP15, RGL1, ARHGAP21, RCBTB2, ARHGAP22, AGAP7P, ARHGAP1, RABGEF1, RAPGEF3, AGAP2, BCR, RIC8B, ARHGAP24, ARHGAP26, FARP1, ELMO1, NDEL1, GAPVD1, SGSM2, SBF2, ARRB1, TBCD, DENND3, SPATA13, RIN3, LIMS1, ARHGEF26, RAP1GAP, GRB2, CAMK2G, AKAP13, ASAP1, ASAP3, DENND2D, CCL26, STARD13, MCF2L2, DOCK1, FGD5, BCAS3, FBXO8, FGD4, TBC1D2, GDI2, ABR, VAV3, TRIO, DENND1B, DOCK4, FNBP1, CH…
GO:0045944~positive regulation of transcription from RNA polymerase II promoter	87	0.003726	MEF2C, AKNA, ZNF292, THRB, STAT5B, FOXK2, ZEB2, NFKB1, SKAP1, CBFA2T2, ZBTB38, NLRC5, EPC1, FUBP3, FLI1, ASH2L, WWP2, CREB3L2, MYB, AGAP2, SSBP3, CTBP2, SSBP2, CCNH, RXRA, FADD, LPIN2, LPIN1, PRPF6, UHRF1, ARRB1, ZMIZ1, ITGB1BP1, ASH1L, HIPK2, SMARCA2, KDM6B, CSF3, CAMTA1, SBNO2, PML, PRKDC, TCF7L2, MED12L, PHIP, CHD8, CHD7, NIPBL, BCL11A, PPP1R12A, ZC3H12A, RNF10, TNKS, PPP3CA, BCAS3, RUNX1, NFA…
GO:0045893~positive regulation of transcription, DNA-templated	51	0.0037784	MEF2C, BMP10, FOXK1, BTRC, MED24, NFKB1, SKAP1, LGR4, EPC1, FUBP3, MDFIC, ZFP90, CREB3L2, ASPH, MYB, BCL10, PCID2, RREB1, MECOM, TRERF1, FOXN3, MAPK1, HIPK2, SMARCA2, ZNF516, BLM, PPM1A, CDH1, TRIM16, ZBTB16, ZBTB17, PHIP, CHD8, INPP5K, HNRNPD, WAC, RNF10, NFATC2, RUNX1, RNF14, ZNF398, TESC, KLF7, CREB1, HDAC4, YWHAH, NR1I2, NOTCH4, CKS2, RFX3, KAT6B
GO:0051291~protein heterooligomerization	12	0.00408104	TRAF2, BCL10, PRKCZ, LIMS1, BRAF, GRB2, MCCC1, TMEM120B, MED24, FADD, CAB39, BIRC3
GO:0048703~embryonic viscerocranium morphogenesis	5	0.00423326	MEF2C, RDH10, NIPBL, NDST1, MTHFD1L
GO:0032869~cellular response to insulin stimulus	13	0.00429285	HDAC5, RAB31, INPP5K, SLC25A33, GPLD1, PDE3B, TRIB3, PRKDC, FER, HDAC9, LPIN1, PIK3R1, CEACAM1
GO:0007507~heart development	23	0.00449539	SH3PXD2B, MEF2C, AP1B1, MICAL2, RBM20, ADIPOR2, PRKDC, AKAP13, CXADR, DNAH5, PTPN11, ECE1, PKP2, RPS6KA2, CASP7, TRPS1, ADAM19, ID3, CACNA1C, HDAC9, PCSK5, MB, IFT140
GO:0071901~negative regulation of protein serine/threonine kinase activity	6	0.00509026	PPP1R1B, PRKAG2, H2AFY, ABL1, DTNBP1, CIB1
GO:0006974~cellular response to DNA damage stimulus	25	0.00521839	BLM, SLF1, KIN, ZBTB38, NIPBL, ASH2L, ZC3H12A, WAC, SPIDR, USP10, NFATC2, TRIP12, CIB1, VAV3, DTL, TAOK3, ZBTB40, MACROD1, STXBP4, BRAT1, RAD50, MAPK1, BAZ1B, CDKN2AIP, ABL1
GO:0008283~cell proliferation	38	0.00619769	XRCC5, ZMYND11, ZAK, DPH1, PRKDC, BCL2L1, FER, TCF7L2, SCRIB, LARP1, DAZAP1, TYMS, EVI5, PRMT5, TGFBI, IL15RA, RAPGEF3, CUL1, TFDP1, SYK, TRIM27, SKP2, UBE2L3, BRAT1, APPL2, TACC1, DCTN2, CSGALNACT1, MNAT1, UHRF1, POC1B, TACSTD2, NAA60, CKS2, IRF2, RAP1B, LRP2, MELK
GO:0030220~platelet formation	6	0.00653941	MEF2C, ACTN1, MYH9, VPS33A, CIB1, PTPN11
GO:1900025~negative regulation of substrate adhesion-dependent cell spreading	5	0.00825093	CORO1C, ACTN4, TACSTD2, ITGB1BP1, KANK1
GO:0000122~negative regulation of transcription from RNA polymerase II promoter	65	0.00858166	MEF2C, BACH2, THRB, NFKB1, ZEB2, CUL3, ZGPAT, EPC1, CRY2, PCBP3, WWP2, ZFP90, H2AFY, MYB, NFX1, CTBP2, RCOR3, ZNF280D, RREB1, RCOR1, RXRA, ELANE, ZHX2, UHRF1, HIPK2, CUX2, CUX1, SMARCA2, ZMYND11, ETV7, USP3, PPM1A, TRIB3, ZBTB16, TCF7L2, CHD8, NIPBL, BCL11A, GATAD2A, GATAD2B, NEDD4L, GFI1, NFATC2, MEPCE, EHMT1, KLF12, HCLS1, RYBP, TRIM27, WWTR1, FOXP1, NOTCH3, HDAC5, HDAC4, TRPS1, ATF7, PHF21A, I…
GO:0006513~protein monoubiquitination	7	0.00862827	CUL3, UBE2O, MGRN1, DTL, KLHL22, NEDD4L, CUL1
GO:0006366~transcription from RNA polymerase II promoter	49	0.00876652	AKNA, MEF2C, ZNF292, BACH2, FOXK2, STAT5B, NFKB1, FUBP3, FLI1, ASH2L, WWP2, CREB3L2, DDX21, MYB, NFX1, SNAPC5, SSBP3, SSBP2, CCNH, RREB1, TAF10, TCFL5, ARRB2, ARRB1, ASH1L, CTDP1, CAMTA1, ETV7, ZNF516, POLR2C, ERCC6, MLLT1, NFATC2, RUNX1, SSRP1, CEBPE, CREB1, AFF4, ARID3B, MNAT1, TRPS1, IRF2, HIVEP1, PBX1, NFIC, PBX3, TCF12, NFIA, NR5A1
GO:0031532~actin cytoskeleton reorganization	9	0.0108615	PARVG, PRKCZ, MKLN1, ATP2C1, FER, ANTXR1, MYH9, CXADR, DTNBP1
GO:0047496~vesicle transport along microtubule	5	0.0109582	DYNC1I1, PRKCZ, NDE1, NDEL1, WDR43
GO:0051017~actin filament bundle assembly	7	0.0121591	SHROOM1, ACTN4, BAIAP2L1, BAIAP2, NEDD9, ACTN1, ADD1
GO:0010591~regulation of lamellipodium assembly	4	0.0123885	SSH1, SSH2, FER, EPHA2
GO:0019858~cytosine metabolic process	3	0.0124115	MAPK1, CDA, TET2
GO:0046885~regulation of hormone biosynthetic process	3	0.0124115	STC2, FFAR3, TRERF1
GO:0010956~negative regulation of calcidiol 1-monooxygenase activity	3	0.0124115	CYP27B1, NFKB1, GFI1
GO:0006509~membrane protein ectodomain proteolysis	6	0.0125705	SPPL3, HM13, BACE1, SPPL2B, ADAM19, MYH9
GO:0090316~positive regulation of intracellular protein transport	6	0.0125705	CEP131, PCNT, ASPH, BCAS3, PCM1, PRR5L
GO:0006886~intracellular protein transport	26	0.0126827	COPA, TBC1D2B, AP1M1, VPS18, STX8, AP1B1, AP1G2, SNX5, RPH3AL, AP3S1, ARFIP1, TBC1D22B, AP2A2, YWHAH, AP3M2, COG7, EVI5, SGSM2, TOM1L2, TBC1D14, BCAP29, TBC1D5, XPO7, EHD1, VPS26B, TBC1D2
GO:0006979~response to oxidative stress	15	0.0130703	LPO, STC2, ATOX1, TRPM2, MSRB3, MSRA, ERCC6, GPX3, NDUFS8, ETFDH, IPCEF1, LIAS, ABCC2, ABL1, NDUFS2
GO:2000251~positive regulation of actin cytoskeleton reorganization	5	0.0141777	CSF3, BAIAP2L1, HCLS1, BAIAP2, BCAS3
GO:0043124~negative regulation of I-kappaB kinase/NF-kappaB signaling	8	0.0144593	ZMYND11, ASH1L, PPM1A, ZC3H12A, USP10, ABL1, TNFAIP3, RHOH
GO:0032088~negative regulation of NF-kappaB transcription factor activity	11	0.0173577	USP7, IRAK2, NLRC5, ARRB2, ARRB1, LRRC1, ZC3H12A, GFI1, TNFAIP3, COMMD7, TRAF3
GO:0048096~chromatin-mediated maintenance of transcription	4	0.0176839	BAZ1B, SMARCD1, PADI2, ARID1B
GO:0030099~myeloid cell differentiation	6	0.0181987	SNRK, PML, ZBTB16, GFI1, RUNX1, TET2
GO:2000114~regulation of establishment of cell polarity	5	0.0222622	SHTN1, ROCK2, RAP1B, BCAS3, KANK1
GO:0007030~Golgi organization	11	0.0226518	ARHGAP21, SYNE1, CSNK1D, COG7, ATL3, SURF4, ATP8B1, ATP8B2, LMAN2, BCAS3, COG1
GO:0016032~viral process	30	0.0235607	USP7, ZMYND11, AP1M1, NACA, AP1G2, GRB2, BTRC, NUP93, KIN, SCRIB, MDFIC, SND1, GFI1, CUL1, PIK3R1, SYK, NFX1, VAC14, NUP88, RCOR1, CREB1, UBR4, UBN1, SGTA, EPHA2, RAD50, MAPK1, EIF4G3, PDZD8, ATF7
GO:0033353~S-adenosylmethionine cycle	3	0.023742	AHCY, AHCYL2, MTRR
GO:0048742~regulation of skeletal muscle fiber development	3	0.023742	HDAC4, NACA, HDAC9
GO:1903861~positive regulation of dendrite extension	5	0.0271684	CPNE9, CPNE6, NEDD4L, ITSN2, SMURF1
GO:0071539~protein localization to centrosome	5	0.0271684	CEP131, CSNK1D, PCM1, DISC1, DCTN2
GO:0007165~signal transduction	94	0.027622	ADCY3, DLC1, MOK, HINT1, BTRC, PPP2R5C, SORL1, PDE3B, IQGAP2, RCVRN, NFKB1, ARHGAP15, ARHGAP21, ARHGAP22, MKLN1, NOD1, TNFRSF11A, PPP1R1B, PDE4B, ARHGAP1, IL15RA, RAPGEF3, EDARADD, GTPBP1, YARS, BCR, LRRC1, MTA1, PRKCH, PDE4D, FADD, CLIC1, NFAM1, ARHGAP24, PRKCE, ARHGAP26, SAG, MAPK1, GRB10, TNFRSF10C, GAPVD1, ARRB2, ATP2C1, ARRB1, AMFR, NEK6, RIN3, SH3GL1, INPP1, TRAF2, PRKCZ, ITGAL, YWHAZ, ZNF5…
GO:0006469~negative regulation of protein kinase activity	13	0.0290253	SH3BP5, TESC, INPP5K, UBASH3B, ITGB1BP1, PRKAG2, TAOK3, TRIM27, SMYD3, TRIB3, MLLT1, WWTR1, CEACAM1
GO:0007229~integrin-mediated signaling pathway	13	0.0290253	CUL3, ITGAL, DOCK1, VAV3, ITGB1BP1, ITGAE, PRAM1, NEDD9, MYH9, CEACAM1, TEC, SYK, PTPN11
GO:0006891~intra-Golgi vesicle-mediated transport	6	0.0293886	COPA, COG5, CUX1, TRAPPC10, GOLGA3, COG1
GO:0006511~ubiquitin-dependent protein catabolic process	20	0.0310382	USP7, USP3, DTL, BTRC, SKP2, UBE2H, UBE2L3, RNF213, CUL3, PSMA1, TRPC4AP, UCHL3, USP10, AMFR, USP34, FBXO8, RNF40, CUL1, FBXO11, USP31
GO:2000773~negative regulation of cellular senescence	4	0.0314747	PRKDC, CDK6, ABL1, TERF2
GO:0006497~protein lipidation	4	0.0314747	ATG7, PIK3C3, ALOX12B, WIPI1
GO:0033628~regulation of cell adhesion mediated by integrin	4	0.0314747	TESC, ITGB1BP1, EPHA2, PTPN11
GO:0046855~inositol phosphate dephosphorylation	4	0.0314747	INPP1, INPP5K, MTMR7, INPP5A
GO:1902017~regulation of cilium assembly	7	0.0322723	TBC1D2B, EVI5, TBC1D14, TBC1D5, TBC1D22B, TBC1D2, IFT140
GO:0016567~protein ubiquitination	34	0.032424	BACH2, BTRC, MED24, ZBTB16, KLHDC7B, RNF213, MYCBP2, TRIM4, CUL3, RNF103, WWP2, ATG7, MED27, RABGEF1, KLHL22, PELI2, NEDD4L, RNF14, CUL1, TRAF3, ENC1, WWTR1, UBE2L3, BIRC3, DCAF5, ARRB2, ARRB1, MED8, TRPC4AP, SMURF1, TNFAIP3, TRIM39, ASB7, FBXO11
GO:0016477~cell migration	19	0.03439	PRKCZ, AVL9, ASAP3, BRAT1, EPHA2, SDC2, SCRIB, ELMO1, CUL3, TNS3, NDE1, DOCK1, NDEL1, ITGB1BP1, NFATC2, ABL1, SPATA13, CEACAM1, PSTPIP2
GO:0006888~ER to Golgi vesicle-mediated transport	18	0.0344462	DYNC1I1, COPA, ATL3, LMF1, LMAN2, ERGIC1, DCTN1, PROC, DCTN2, CUL3, TRAPPC6A, COG5, COG7, CD59, BCAP29, CREB3L2, DYNC1H1, COG1
GO:0006661~phosphatidylinositol biosynthetic process	9	0.0352194	VAC14, INPP5K, PIK3C3, PI4K2A, PIK3R5, FIG4, MTMR7, PIK3R1, SACM1L
GO:0051259~protein oligomerization	9	0.0352194	BCL10, MLC1, NOD1, BLM, CAMK2G, ZC3H12A, AMFR, TNFAIP3, AHNAK
GO:0018107~peptidyl-threonine phosphorylation	7	0.0362671	MAPK1, HIPK3, NLK, DYRK1A, HIPK2, LMTK2, TNKS
GO:0045053~protein retention in Golgi apparatus	3	0.0378568	VPS13C, VPS13D, SORL1
GO:0072584~caveolin-mediated endocytosis	3	0.0378568	MAPK1, MLC1, PACSIN2
GO:0007018~microtubule-based movement	11	0.0393721	DYNC1I1, KIFC1, AP2A2, SNX29, KIF1B, KIF5C, DNAH3, DYNC1H1, KIF21B, DNAH5, DNAL4
GO:0060444~branching involved in mammary gland duct morphogenesis	4	0.0399589	BTRC, PML, KDM5B, EPHA2
GO:0042752~regulation of circadian rhythm	8	0.0400917	CRY2, CSNK1D, ROCK2, BTRC, CREB1, HNRNPD, PML, PRKDC
GO:0006605~protein targeting	7	0.0405654	YWHAZ, ZDHHC3, TRAK1, SORL1, PML, AKAP12, STXBP4
GO:0000226~microtubule cytoskeleton organization	10	0.0425472	PRKCZ, SPECC1, PCNT, TBCE, MAP7, FER, MARK3, MARK4, TACC1, DISC1
GO:0008654~phospholipid biosynthetic process	7	0.0451723	CRLS1, SERINC5, PGS1, LPCAT1, MBOAT2, PCYT1A, AGPAT3
GO:0071377~cellular response to glucagon stimulus	7	0.0451723	ADCY3, ARG1, PRKAR2A, ADCY9, PRKAR1B, CPS1, GNG7
GO:0001933~negative regulation of protein phosphorylation	9	0.0456209	CORO1C, INPP5K, ARRB2, RABGEF1, ZC3H12A, PRKDC, PRR5L, WWTR1, CIB1
GO:0048208~COPII vesicle coating	9	0.0456209	CUL3, TRAPPC6A, ANKRD28, CSNK1D, TRAPPC9, CD59, SEC16A, PPP6R3, TRAPPC10
GO:0070588~calcium ion transmembrane transport	14	0.0492081	ORAI2, TRPM6, PKD1L1, TRPM2, SLC25A25, ATP2A2, SLC24A4, ATP2C1, ATP2A3, TRPC4AP, ASPH, CACNA1C, ANO6, CACNA1B
GO:0051492~regulation of stress fiber assembly	4	0.0494713	ROCK2, ALMS1, ASAP3, PIK3R1
GO:0001954~positive regulation of cell-matrix adhesion	5	0.0527965	PRKCZ, UTRN, CDK6, DISC1, CIB1
GO:0071320~cellular response to cAMP	8	0.0527965	INPP5K, AQP8, RAP1B, PDE4D, RAPGEF3, CPS1, ITPR2, IGFBP5
GO:0050727~regulation of inflammatory response	9	0.0535678	SBNO2, IL1R1, MTA1, MGLL, GGT1, BIRC3, TNFAIP3, FANCA, FOXP1
GO:0060056~mammary gland involution	3	0.054341	ARG1, CAPN1, IGFBP5
GO:1903799~negative regulation of production of miRNAs involved in gene silencing by miRNA	3	0.054341	ZC3H12A, PPP3CA, NCOR2
GO:1900026~positive regulation of substrate adhesion-dependent cell spreading	6	0.0560707	OLFM4, LIMS1, DOCK1, BRAF, RREB1, CIB1
GO:0032743~positive regulation of interleukin-2 production	4	0.0599749	TRAF2, PDE4B, PDE4D, RUNX1
GO:0048009~insulin-like growth factor receptor signaling pathway	4	0.0599749	IGF1R, GRB10, CRIM1, PIK3R1
GO:0045618~positive regulation of keratinocyte differentiation	4	0.0599749	CYP27B1, H2AFY, PRKCH, TRIM16
GO:0071398~cellular response to fatty acid	5	0.0607092	XRCC5, FFAR3, CREB1, SMARCD1, CPT1A
GO:0048538~thymus development	7	0.0608803	MAPK1, MAD1L1, BRAF, PRKDC, FADD, PBX1, ABL1
GO:0031338~regulation of vesicle fusion	7	0.0608803	TBC1D2B, SGSM2, EVI5, TBC1D14, TBC1D5, TBC1D22B, TBC1D2
GO:0006816~calcium ion transport	10	0.0611071	CACNA2D1, BSPRY, CYP27B1, ATP2A3, ATP2C1, CAMK2G, TPT1, PPP3CA, TRPM2, ITPR2
GO:0007399~nervous system development	27	0.0614195	MEF2C, CAMK2G, NINJ2, ZEB2, SLC7A5, EPHB2, SEMA5A, ATXN10, SMARCD1, ZC3H12A, APBA2, CRIM1, DLG2, CPNE6, ENC1, ARID1B, MBNL1, MARK4, DCTN1, ARHGAP26, CSGALNACT1, HDAC4, NDEL1, NAV2, NAB1, DYRK1A, SMARCA2
GO:0050853~B cell receptor signaling pathway	8	0.0625228	MEF2C, MAPK1, VAV3, NFAM1, NFATC2, ABL1, TEC, SYK
GO:0015758~glucose transport	6	0.0626568	SLC2A9, BRAF, PPBP, HK1, STXBP4, FABP5
GO:0051726~regulation of cell cycle	14	0.064336	DOT1L, MOK, CDK17, ADARB1, BCR, DTL, BTRC, HIPK2, SKP2, LIN54, CLIC1, ID3, MECOM, CABLES1
GO:0007010~cytoskeleton organization	17	0.0648565	ZAK, MICAL2, MICAL3, NEDD9, VILL, PHIP, SYNE3, MAST4, PADI6, PDZD8, DOCK1, MAST2, SVIL, TUBA4A, FGD5, PSTPIP2, FGD4
GO:0016241~regulation of macroautophagy	7	0.0667516	ATP6V1C2, SNX5, EXOC4, ATP6V1B2, VPS26B, ATP6V0B, CAPN1
GO:0042981~regulation of apoptotic process	21	0.0690049	BMP10, BCL10, TRAF2, OLFM4, NOS1AP, ACTN4, SKP2, ACTN1, FADD, BCL2L1, BIRC3, RASSF3, TNFRSF10C, DIP2A, TNFRSF11A, NOD1, TPT1, BIK, NDRG1, PPP1R13B, TRAF3
GO:0032456~endocytic recycling	5	0.0692113	RAB11FIP3, LMTK2, VPS53, EHD1, DENND1B
GO:0007095~mitotic G2 DNA damage checkpoint	4	0.0714242	BLM, SLF1, TAOK3, FOXN3
GO:0014898~cardiac muscle hypertrophy in response to stress	4	0.0714242	MEF2C, HDAC4, ATP2A2, PPP3CA
GO:0042993~positive regulation of transcription factor import into nucleus	4	0.0714242	CSF3, HCLS1, CDH1, PIK3R1
GO:0006665~sphingolipid metabolic process	4	0.0714242	SERINC2, SERINC5, PSAP, ALOX12B
GO:0051683~establishment of Golgi localization	3	0.0728223	ARHGAP21, YWHAZ, SLC9A3R1
GO:0035357~peroxisome proliferator activated receptor signaling pathway	3	0.0728223	ACTN4, FAM120B, RXRA
GO:2000574~regulation of microtubule motor activity	3	0.0728223	NDE1, NDEL1, WDR43
GO:0006384~transcription initiation from RNA polymerase III promoter	3	0.0728223	SNAPC5, BRF1, CRCP
GO:0030854~positive regulation of granulocyte differentiation	3	0.0728223	TESC, HCLS1, RUNX1
GO:0060992~response to fungicide	3	0.0728223	EHMT1, KDM5B, KDM6B
GO:0002043~blood vessel endothelial cell proliferation involved in sprouting angiogenesis	3	0.0728223	SEMA5A, ITGB1BP1, EPHA2
GO:0030838~positive regulation of actin filament polymerization	7	0.0729409	CSF3, GRB2, BAIAP2L1, BAIAP2, FER, PRKCE, CCL26
GO:0016192~vesicle-mediated transport	16	0.0755967	GDI2, AP1M1, VPS18, MLC1, AP1G2, AP1B1, CPNE6, AP3S1, SPIRE1, VPS33A, SFT2D1, FNBP1, AP2A2, RAB11FIP3, AP3M2, BCAS3
GO:0006367~transcription initiation from RNA polymerase II promoter	16	0.0755967	THRB, CCNH, RXRA, MAML1, MED24, WWTR1, POLR2C, STON1-GTF2A1L, NOTCH3, TAF10, MNAT1, NR1I2, MED8, NOTCH4, MED27, NR5A1
GO:0008360~regulation of cell shape	15	0.0771326	DLC1, BAIAP2, SLC9A3R1, MYH9, ARHGAP15, PHIP, SYNE3, EPB41L3, MKLN1, CSNK1D, CDC42SE2, CFDP1, WIPF1, FGD5, FGD4
GO:0060612~adipose tissue development	5	0.0782899	SH3PXD2B, ZNF516, SLC25A25, FTO, ACAT1
GO:0051090~regulation of sequence-specific DNA binding transcription factor activity	5	0.0782899	USP7, MAPK1, C3ORF33, FANCA, SYK
GO:0048589~developmental growth	5	0.0782899	TYMS, NIPBL, ZMIZ1, TBCE, ASPM
GO:0006656~phosphatidylcholine biosynthetic process	5	0.0782899	SLC44A4, PCYT1A, LPIN2, LPIN1, FABP5
GO:0019433~triglyceride catabolic process	5	0.0782899	LPL, MGLL, PNPLA2, CPS1, FABP5
GO:0006465~signal peptide processing	5	0.0782899	SPPL3, HM13, SPPL2B, PCSK5, PROC
GO:0055114~oxidation-reduction process	49	0.0785224	C5ORF63, KCNAB2, PGD, MTHFD1L, FAR2, CRYL1, MSRA, CFAP61, GPX3, ALOX12B, ASPH, GFOD1, KDM5B, NQO2, SH3PXD2B, CTBP2, MICAL2, NCF4, MICAL3, QDPR, CYB5RL, POR, MTRR, ADO, H6PD, AOC2, AOC1, KDM6B, TYRP1, SORD, HSD17B2, DHRS4L2, CYB561D1, CYP27B1, DHODH, ALDH4A1, QSOX2, BDH1, CYP19A1, GPD2, BCKDHA, GDI2, LPO, PTGR2, STAB2, MSRB3, RDH10, KDM4B, CBS
GO:0018108~peptidyl-tyrosine phosphorylation	16	0.07898	BCR, STAT5B, TRIM27, DSTYK, CNTRL, FER, TTN, EPHA2, EPHB2, BAZ1B, DYRK1A, DYRK4, CUX1, ABL1, MELK, TEC
GO:0042787~protein ubiquitination involved in ubiquitin-dependent protein catabolic process	16	0.07898	ABTB2, UBR4, ANAPC10, UBE3C, UBE2L3, CUL3, UHRF1, WWP2, NEDD4L, ANAPC7, AMFR, FBXL14, SMURF1, TRIP12, RNF14, CUL1
GO:0035264~multicellular organism growth	10	0.079184	GPD2, ERCC6, SLC25A25, STK40, ANKRD11, APBA2, PDE4D, WWTR1, ADD1, PTPN11
GO:0035690~cellular response to drug	9	0.0824643	MEF2C, BRAF, PDE4B, QDPR, PPP1R12A, GPLD1, RAP1B, PPP3CA, KCNH2
GO:0042147~retrograde transport, endosome to Golgi	9	0.0824643	UBE2O, EVI5, SNX5, TBC1D5, TRIM27, VPS53, VPS26B, ANKFY1, DCTN1
GO:0086002~cardiac muscle cell action potential involved in contraction	4	0.0837672	CACNA2D1, SCN1A, PKP2, CACNA1C
GO:0010744~positive regulation of macrophage derived foam cell differentiation	4	0.0837672	LPL, PLA2G2A, PRKCH, NFKB1
GO:0051895~negative regulation of focal adhesion assembly	4	0.0837672	CORO1C, DLC1, ITGB1BP1, BCAS3
GO:0030177~positive regulation of Wnt signaling pathway	6	0.0848972	ATP6V1C2, SPIN1, SULF2, PPM1A, KANK1, DISC1
GO:0048536~spleen development	6	0.0848972	PCID2, PRKDC, FADD, PBX1, ABL1, TET2
GO:0008630~intrinsic apoptotic signaling pathway in response to DNA damage	7	0.0862674	ERCC6, PML, PRKDC, BCL2L1, ABL1, PIK3R1, EPHA2
GO:0045930~negative regulation of mitotic cell cycle	5	0.0879292	PML, SLC9A3R1, TIMP2, ABL1, SCRIB
GO:0006904~vesicle docking involved in exocytosis	5	0.0879292	VPS18, KCNB1, EXOC4, EXOC6, VPS33A
GO:0019432~triglyceride biosynthetic process	5	0.0879292	LPL, LPCAT1, LPIN2, LPIN1, AGPAT3
GO:2001238~positive regulation of extrinsic apoptotic signaling pathway	5	0.0879292	TRAF2, BCL10, PML, FADD, G0S2
GO:0006766~vitamin metabolic process	3	0.0929669	CYP27B1, RXRA, LRP2
GO:1901380~negative regulation of potassium ion transmembrane transport	3	0.0929669	CAB39, NEDD4L, KCNH2
GO:0033598~mammary gland epithelial cell proliferation	3	0.0929669	MAPK1, BTRC, EPHA2
GO:0033601~positive regulation of mammary gland epithelial cell proliferation	3	0.0929669	RREB1, KDM5B, AGAP2
GO:0045576~mast cell activation	3	0.0929669	NDRG1, LCP2, RHOH
GO:0090150~establishment of protein localization to membrane	3	0.0929669	SYNE3, BRAF, COLQ
GO:0044387~negative regulation of protein kinase activity by regulation of protein phosphorylation	3	0.0929669	CORO1C, ADARB1, ADAR
GO:1900165~negative regulation of interleukin-6 secretion	3	0.0929669	RABGEF1, ZC3H12A, BANK1
GO:0051898~negative regulation of protein kinase B signaling	6	0.0931199	INPP5K, ARRB2, BANK1, SLC9A3R1, EPHA2, CIB1
GO:0000910~cytokinesis	7	0.0933989	RAB11FIP3, ROCK2, PIK3C3, BCL2L1, MYH9, NEK6, NEK7
GO:0007029~endoplasmic reticulum organization	5	0.0981101	ATL3, SEC16A, TOR1B, DOPEY2, LMAN2
GO:0000209~protein polyubiquitination	18	0.0986122	DTL, BTRC, SKP2, MARCH8, UBE3C, UBE2L3, RNF213, CUL3, PSMA1, MGRN1, MIB2, TNKS, NEDD4L, AMFR, SMURF1, TRIP12, RNF14, CUL1
GO:0007596~blood coagulation	18	0.0986122	RAD51B, RCOR1, PABPC4, ANXA5, DTNBP1, PROC, PRKAR2A, DOCK1, GP6, CD177, CD59, RBSN, PRKAR1B, HIST1H3A, PHF21A, IRF2, EHD1, ANO6
GO:0016485~protein processing	9	0.0997886	CPM, ECE1, CASP7, PIK3C3, PPP2R5C, PCSK6, PCSK5, CTSG, ASPRV1
